# Supplementary material for: Phylogenetic Structure and Comparative Genomics of Multi-National Invasive Haemophilus influenzae Serotype a Isolates
Source: Front Microbiol. 2022 Mar 24;13:856884. doi: 10.3389/fmicb.2022.856884 (PMC8988223; doi:10.3389/fmicb.2022.856884)
Supplement: Supplementary file 3 [file Data_Sheet_3.XLSX]

## Sheet: main
name	Clade	location	overall_cov	capsule_cov	fold_diff
FRLNP29658	clade_1	France	128.581	934.198	7.26544
M39562	subclade_1_1	United States	140.742	746.587	5.30465
M44696	subclade_1_1	United States	135.125	659.95	4.884
M41991	subclade_1_1	United States	238.447	1155.66	4.84662
FRLNP30461	clade_1	France	67.239	319.845	4.75684
M43791	subclade_1_1	United States	100.368	462.058	4.60364
M38763	subclade_1_1	United States	92.192	410.982	4.45789
M42373	subclade_1_1	United States	97.176	426.488	4.38882
FRLNP30459	clade_1	France	93.025	407.361	4.37905
M42330	subclade_1_1	United States	130.249	556.928	4.27587
M27937	subclade_1_1	United States	117.792	497.608	4.22446
M42368	clade_1	United States	105.112	429.192	4.08319
M46185	subclade_1_1	United States	116.876	462.483	3.95704
M29661	clade_1	United States	513.921	2022.48	3.9354
M23492	subclade_1_1	United States	234.92	921.239	3.9215
FRLNP29190	clade_2	France	182.113	693.55	3.80835
M13564	subclade_1_1	United States	176.101	651.818	3.70139
M19547	clade_1	United States	383.418	1393.28	3.63384
M25657	clade_2	United States	374.566	1338.15	3.57253
SRR9327620	clade_4	Canada	109.668	135.467	1.23525
M39587	clade_4	United States	222.97	255.521	1.14599
M36705	clade_4	United States	356.707	380.394	1.0664
M38697	clade_4	United States	94.897	100.24	1.0563
M27668	clade_4	United States	383.248	394.549	1.02949
M17915	clade_4	United States	330.932	337.564	1.02004
UK399617	clade_4	England	46.657	47.047	1.00836
UK399619	clade_3	England	97.221	97.68	1.00472
M26029	clade_4	United States	357.852	355.446	0.993277
M13387	clade_4	United States	308.291	303.617	0.984839
M50056	clade_4	United States	85.24	83.241	0.976549
M23832	clade_4	United States	392.86	382.655	0.974024
M28898	clade_4	United States	364.068	352.996	0.969588
M27797	clade_4	United States	467.465	452.646	0.968299
M51417	clade_4	United States	84.47	81.24	0.961762
M15301	clade_4	United States	508.338	488.748	0.961463
M28017	clade_4	United States	340.806	327.233	0.960174
M39546	clade_4	United States	149.48	142.188	0.951218
M16415	clade_4	United States	262.742	249.065	0.947945
M23105	clade_4	United States	517.636	484.651	0.936278
M41689	clade_4	United States	110.67	102.886	0.929665
M42392	clade_4	United States	92.391	85.719	0.927785
M37997	clade_4	United States	90.303	83.401	0.923568
M12312	clade_4	United States	342.484	316.072	0.922881
M13527	clade_4	United States	568.046	523.388	0.921383
M41688	clade_4	United States	120.533	110.668	0.918155
M36546	clade_4	United States	419.445	383.02	0.913159
M27962	clade_4	United States	102.603	93.423	0.910529
M40289	clade_4	United States	170.769	154.386	0.904063
M39228	clade_4	United States	105.918	95.258	0.899356
M27292	clade_4	United States	93.299	83.421	0.894125
M39023	clade_4	United States	101.3	90.469	0.89308
M43633	clade_4	United States	107.252	95.586	0.891228
M39244	clade_4	United States	88.736	78.868	0.888794
M28589	clade_4	United States	119.619	106.303	0.88868
M29365	clade_4	United States	109.892	97.498	0.887217
M24931	clade_4	United States	184.773	162.833	0.88126
M25519	clade_4	United States	142.755	125.242	0.877321
M41378	clade_4	United States	91.232	79.964	0.876491
M46210	clade_4	United States	107.837	94.428	0.875655
M41012	clade_4	United States	124.655	109.046	0.874782
M28742	clade_4	United States	148.774	130.055	0.874178
M37466	clade_4	United States	132.989	116.113	0.873102
M43651	clade_4	United States	162.64	141.988	0.87302
M38307	clade_4	United States	140.351	122.041	0.869541
M24326	clade_4	United States	137.104	119.144	0.869005
M27863	clade_4	United States	97.307	84.541	0.868807
M41149	clade_4	United States	97.5	84.29	0.864513
M37517	clade_4	United States	101.524	87.051	0.857443
M38843	clade_4	United States	99.993	85.371	0.85377
M41858	clade_4	United States	133.741	114.069	0.85291
M10617	clade_4	United States	192.645	164.179	0.852236
M25141	clade_3	United States	142.787	120.548	0.844251
M41482	clade_4	United States	86.158	72.472	0.841152
M24568	clade_4	United States	139.484	116.095	0.832318
M41516	clade_4	United States	95.266	78.612	0.825184
M39892	clade_1	United States	100.362	351.873	3.50604
M40360	subclade_1_1	United States	149.942	518.607	3.45872
M27693	subclade_1_1	United States	130.792	449.526	3.43695
M41369	subclade_1_1	United States	81.301	276.91	3.40599
M40054	subclade_1_1	United States	191.443	649.768	3.39405
M21746	clade_1	United States	453.227	1530.27	3.37638
M37697	clade_1	United States	107.234	356.43	3.32385
M41472	subclade_1_1	United States	98.71	326.538	3.30805
M42362	subclade_1_1	United States	153.818	507.128	3.29694
649562	clade_1	Norway	201.88	661.493	3.27666
M51568	subclade_1_1	United States	158.225	504.372	3.18769
FRLNP30568	clade_2	France	90.048	286.623	3.183
M38721	subclade_1_1	United States	110.664	349.247	3.15592
FRLNP30458	clade_1	France	89.805	280.38	3.1221
M26457	clade_1	United States	159.365	492.626	3.09118
M38346	subclade_1_1	United States	86.812	262.64	3.02539
M26267	subclade_1_1	United States	129.751	386.554	2.9792
M27526	subclade_1_1	United States	418.481	1242.58	2.96925
M41222	clade_1	United States	82.118	242.828	2.95706
H4650	clade_1	Germany	283.991	839.261	2.95524
M29303	subclade_1_1	United States	92.628	271.909	2.93549
FRLNP30465	clade_1	France	142.675	417.324	2.925
M24645	subclade_1_1	United States	288.891	840.193	2.90834
SRR9327628	clade_1	Canada	81.627	237.343	2.90765
M43720	subclade_1_1	United States	59.234	172.017	2.90402
H2616	clade_1	Germany	536.749	1544.12	2.8768
M36577	subclade_1_1	United States	112.203	322.116	2.87083
M41060	clade_1	United States	125.052	353.823	2.82941
FRLNP29540	clade_1	France	53.877	151.71	2.81586
M27332	subclade_1_1	United States	113.029	317.964	2.81312
M15048	subclade_1_1	United States	181.295	504.048	2.78026
M22924	subclade_1_1	United States	354	980.676	2.77027
M39491	subclade_1_1	United States	88.866	243.968	2.74535
M27698	subclade_1_1	United States	142.585	391.324	2.7445
M41875	clade_1	United States	110.741	302.748	2.73384
FRLNP30466	clade_1	France	63.886	174.146	2.72589
M41437	clade_1	United States	85.288	232.207	2.72262
M40069	subclade_1_1	United States	167.055	450.867	2.69891
M40854	subclade_1_1	United States	143.197	386.386	2.69828
M45347	clade_1	United States	102.844	275.443	2.67826
M39451	subclade_1_1	United States	189.161	506.055	2.67526
M41471	subclade_1_1	United States	98.233	261.52	2.66224
PTHi-12851	clade_1	Portugal	60.934	161.736	2.65428
M43220	clade_1	United States	135.761	358.458	2.64036
M40018	clade_1	United States	184.811	487.906	2.64003
M40224	clade_1	United States	182.276	480.651	2.63694
H3364	clade_1	Germany	221.768	583.039	2.62905
2180515_II	clade_1	Netherlands	106.068	278.593	2.62655
M40373	clade_1	United States	226.88	595.068	2.62283
M40074	clade_1	United States	188.133	493.1	2.62102
M39483	subclade_1_1	United States	127.299	333.549	2.6202
H4661	clade_1	Germany	227.86	595.153	2.61192
M40078	clade_1	United States	145.18	378.933	2.61009
FRLNP29681	clade_1	France	402.621	1050.04	2.608
M26099	clade_1	United States	92.627	241.012	2.60196
M29198	subclade_1_1	United States	468.628	1219.28	2.60181
FRLNP30454	clade_1	France	138.743	360.665	2.59952
M17454	subclade_1_1	United States	252.446	654.331	2.59196
M43814	clade_1	United States	89.916	231.84	2.57841
M38073	subclade_1_1	United States	104.463	269.263	2.57759
PTHi-12277	clade_1	Portugal	126.221	324.93	2.57429
FRLNP30198	clade_1	France	76.11	195.795	2.57253
M28499	clade_1	United States	123.803	318.35	2.57142
H3807	clade_1	Germany	157.944	406.044	2.57081
M28046	subclade_1_1	United States	508.308	1306.73	2.57075
H0846	clade_1	Germany	241.265	617.702	2.56026
SRR9327609	subclade_1_1	Canada	72.463	185.461	2.55939
M27353	clade_1	United States	123.231	315.261	2.55829
M38976	clade_1	United States	111.487	284.847	2.55498
M27954	subclade_1_1	United States	136.426	347.548	2.54752
FRLNP30462	clade_1	France	111.975	285.203	2.54702
M41469	clade_1	United States	97.684	247.829	2.53705
M51500	clade_1	United States	170.846	432.48	2.5314
M41813	subclade_1_1	United States	125.682	318.059	2.53066
UK676351	clade_1	England	241.836	607.568	2.51231
M38999	clade_1	United States	93.699	235.374	2.51202
M29158	subclade_1_1	United States	110.514	276.717	2.50391
M38342	subclade_1_1	United States	98.191	244.759	2.49268
M29162	clade_2	United States	106.61	265.382	2.48928
SRR9327617	subclade_1_1	Canada	52.743	131.147	2.48653
M40341	subclade_1_1	United States	159.766	396.82	2.48376
M41948	clade_1	United States	79.907	197.887	2.47647
M43173	clade_1	United States	117.733	290.737	2.46946
H4776	clade_1	Germany	379.203	936.192	2.46884
M28730	clade_1	United States	510.586	1259.92	2.4676
M29369	subclade_1_1	United States	108.887	268.607	2.46684
H4717	clade_1	Germany	264.85	651.667	2.46051
M36676	clade_1	United States	119.224	291.558	2.44546
M41852	clade_1	United States	164.359	401.552	2.44314
M24325	clade_1	United States	402.039	979.768	2.437
H4257	clade_1	Germany	178.109	432.192	2.42656
M37520	subclade_1_1	United States	112.76	273.531	2.42578
M29151	subclade_1_1	United States	104.852	253.815	2.4207
M18278	clade_1	United States	585.111	1408.54	2.40731
SRR9327626	clade_1	Canada	209.132	502.558	2.40307
M27283	subclade_1_1	United States	441.589	1057.14	2.39396
SRR9327612	clade_1	Canada	78.417	187.388	2.38963
2180515_I	clade_1	Netherlands	106.074	253.144	2.38648
H2796	clade_1	Germany	266.051	633.811	2.38229
M37180	subclade_1_1	United States	91.925	217.647	2.36766
SP201430797	clade_1	Spain	190.562	449.98	2.36133
603801	clade_1	Norway	157.55	371.127	2.35561
2160111	subclade_1_1	Netherlands	87.644	206.323	2.3541
UK676353	clade_1	England	238.59	560.331	2.34851
H4659	clade_1	Germany	233.062	543.03	2.32998
M41032	clade_1	United States	99.659	230.932	2.31722
SRR9327605	subclade_1_1	Canada	71.939	165.97	2.30709
PTHi-13818	clade_1	Portugal	110.972	255.945	2.30639
M29312	subclade_1_1	United States	120.397	277.277	2.30302
SRR9327618	clade_1	Canada	134.319	308.85	2.29938
SRR9327616	subclade_1_1	Canada	78.744	180.822	2.29633
SRR9327599	clade_1	Canada	49.246	112.86	2.29176
M27498	subclade_1_1	United States	102.826	233.655	2.27233
SRR9327607	clade_1	Canada	154.286	349.45	2.26495
UK399627	clade_1	England	24.033	54.217	2.25594
M28306	subclade_1_1	United States	122.995	276.099	2.2448
M41559	subclade_1_1	United States	76.286	170.394	2.23362
H2959	clade_1	Germany	349.369	779.288	2.23056
M38669	clade_1	United States	81.421	180.861	2.22131
M41137	subclade_1_1	United States	112.18	248.08	2.21145
SRR9327610	subclade_1_1	Canada	120.002	262.679	2.18896
M40954	subclade_1_1	United States	118.968	259.859	2.18428
M29395	subclade_1_1	United States	354.191	764.921	2.15963
M29165	clade_1	United States	164.519	353.341	2.14772
M28403	subclade_1_1	United States	165.254	353.958	2.1419
M29304	subclade_1_1	United States	84.857	181.208	2.13545
PTHi-13891	clade_1	Portugal	84.34	179.992	2.13412
465118	clade_1	Norway	39.468	83.78	2.12273
M15405	subclade_1_1	United States	345.674	732.248	2.11832
M27883	subclade_1_1	United States	125.708	264.32	2.10265
M27862	clade_1	United States	117.377	245.879	2.09478
M46442	subclade_1_1	United States	134.817	278.339	2.06457
UK399626	clade_1	England	14.213	29.003	2.0406
FRLNP29930	clade_1	France	87.401	177.706	2.03323
UK399628	clade_1	England	66.778	135.297	2.02607
M41709	subclade_1_1	United States	95.528	192.099	2.01092
M29212	subclade_1_1	United States	119.875	240.066	2.00264
M21476	subclade_1_1	United States	332.628	660.163	1.98469
UK399625	clade_1	England	29.248	57.868	1.97853
M28610	subclade_1_1	United States	371.388	733.967	1.97628
M28810	subclade_1_1	United States	126.085	249.123	1.97583
M20819	subclade_1_1	United States	556.123	1098.36	1.97503
M25676	clade_1	United States	472.758	933.528	1.97464
M37385	subclade_1_1	United States	107.943	211.796	1.96211
PO5803	clade_1	Poland	107.788	211.252	1.95988
SRR9327625	clade_1	Canada	67.489	132.071	1.95693
M08881	clade_2	United States	534.263	1043.57	1.95329
M43167	subclade_1_1	United States	95.405	185.727	1.94672
M24567	subclade_1_1	United States	201.296	391.098	1.9429
M39576	subclade_1_1	United States	147.102	283.927	1.93014
M39243	subclade_1_1	United States	164.635	316.631	1.92323
UK399620	clade_2	England	31.199	59.808	1.91698
H2096	clade_1	Germany	264.088	502.252	1.90184
M41765	clade_1	United States	149.528	283.688	1.89722
M48921	clade_1	United States	89.492	168.71	1.8852
M40440	clade_1	United States	156.183	293.348	1.87823
M41454	subclade_1_1	United States	91.193	171.09	1.87613
SRR9327614	clade_1	Canada	67.916	127.276	1.87402
SRR9327602	subclade_1_1	Canada	53.678	100.298	1.86851
M38509	subclade_1_1	United States	96.249	179.779	1.86785
M41497	subclade_1_1	United States	70.304	130.924	1.86226
M48922	clade_1	United States	117.469	218.6	1.86092
M41859	subclade_1_1	United States	153.883	286.359	1.86089
H1617	clade_1	Germany	239.91	446.006	1.85906
M18383	subclade_1_1	United States	299.581	556.872	1.85884
M16820	subclade_1_1	United States	547.09	1016.46	1.85794
FRLNP30456	clade_1	France	125.206	232.284	1.85521
M38604	clade_1	United States	80.358	148.67	1.8501
M40370	subclade_1_1	United States	140.351	259.588	1.84956
M28863	clade_1	United States	132.943	245.724	1.84834
M16395	subclade_1_1	United States	348.317	643.479	1.84739
M26050	clade_1	United States	99.939	184.626	1.84739
M40808	clade_1	United States	151.679	279.711	1.8441
M37644	subclade_1_1	United States	107.939	198.974	1.84339
M46154	clade_1	United States	84.805	155.873	1.83802
M39559	subclade_1_1	United States	170.359	312.578	1.83482
M24989	clade_1	United States	452.368	829.242	1.83311
PO2786	clade_1	Poland	64.386	118.001	1.83271
M37971	subclade_1_1	United States	95.675	175.241	1.83163
PTHi-13769	clade_1	Portugal	86.458	158.053	1.82809
M28562	subclade_1_1	United States	185.479	338.975	1.82757
M41879	clade_1	United States	103.307	187.948	1.81932
M44684	clade_1	United States	110.013	199.804	1.81619
M41770	subclade_1_1	United States	93.18	169.139	1.81519
SRR9327622	clade_1	Canada	67.441	122.202	1.81198
M39577	subclade_1_1	United States	190.064	344.068	1.81027
UK676343	clade_1	England	318.374	576.092	1.80948
M40252	subclade_1_1	United States	181.574	327.884	1.80579
FRLNP30464	clade_2	France	49.251	88.702	1.80102
M41510	clade_1	United States	87.649	157.766	1.79997
M44519	clade_4	United States	99.526	81.992	0.823825
M41722	subclade_1_1	United States	104.046	186.905	1.79637
M26443	clade_1	United States	117.457	210.811	1.79479
SRR9327621	subclade_1_1	Canada	78.58	140.98	1.7941
M41086	subclade_1_1	United States	103.431	185.495	1.79342
SRR9327624	subclade_1_1	Canada	64.148	114.874	1.79077
H1467	clade_1	Germany	251.814	449.838	1.78639
M40381	subclade_1_1	United States	129.27	230.786	1.7853
M37236	subclade_1_1	United States	103.507	184.684	1.78427
FRLNP29550	clade_1	France	133.15	237.127	1.7809
M15940	subclade_1_1	United States	309.07	549.901	1.77921
M40294	subclade_1_1	United States	159.44	283.297	1.77683
SRR9327623	clade_1	Canada	89.999	159.865	1.7763
SRR9327608	clade_1	Canada	164.062	291.063	1.7741
M40116	clade_1	United States	125.315	222.19	1.77305
M41002	clade_1	United States	113.854	201.484	1.76967
M41057	subclade_1_1	United States	79.156	139.826	1.76646
M27300	clade_1	United States	411.318	720.894	1.75264
M28336	clade_1	United States	99.328	172.808	1.73977
M37191	subclade_1_1	United States	122.075	211.352	1.73133
2141136	clade_2	Netherlands	104.373	179.853	1.72318
M41716	clade_2	United States	121.622	209.421	1.7219
H3988	clade_1	Germany	170.36	292.248	1.71547
M12669	subclade_1_1	United States	324.114	555.771	1.71474
Hi642	clade_1	Italy	732.489	1250.92	1.70777
M11871	subclade_1_1	United States	209.049	355.427	1.70021
UK676345	clade_1	England	283.494	477.854	1.68559
M23334	clade_1	United States	135.592	228.471	1.68499
M40832	clade_2	United States	116.653	195.421	1.67523
M40424	subclade_1_1	United States	99.529	166.011	1.66797
PTHi-7446	clade_2	Portugal	101.721	169.004	1.66145
FRLNP29551	clade_1	France	169.382	281.225	1.6603
SP201858442	clade_1	Spain	219.212	363.118	1.65647
M46197	clade_1	United States	136.455	225.371	1.65161
M37458	clade_1	United States	107.851	177.906	1.64955
M41097	subclade_1_1	United States	103.351	169.777	1.64272
PTHi-13723	clade_1	Portugal	164.169	268.774	1.63718
SRR9327604	subclade_1_1	Canada	80.394	130.814	1.62716
2171102	clade_2	Netherlands	125.974	204.302	1.62178
FRLNP29260	clade_1	France	162.746	262.982	1.6159
UK399623	clade_1	England	23.911	38.586	1.61373
M23706	clade_1	United States	135.316	217.323	1.60604
M10986	subclade_1_1	United States	406.433	648.712	1.59611
FRLNP30266	subclade_1_1	France	112.011	178.268	1.59152
H4486	clade_1	Germany	169.28	267.974	1.58302
M27326	subclade_1_1	United States	101.513	158.924	1.56555
M27828	clade_1	United States	520.926	814.336	1.56325
SRR9327601	subclade_1_1	Canada	168.168	262.343	1.56001
M42391	subclade_1_1	United States	108.165	168.406	1.55694
SP201915464	subclade_1_1	Spain	299.304	464.904	1.55328
M15955	subclade_1_1	United States	225.41	346.149	1.53564
PTHi-13895	clade_1	Portugal	73.227	109.27	1.49221
PTHi-13512	clade_1	Portugal	196.158	288.431	1.4704
SRR9327606	clade_1	Canada	147.341	215.203	1.46058
M28447	subclade_1_1	United States	484.392	700.511	1.44617
M23091	clade_1	United States	383.387	550.905	1.43694
SRR9327619	subclade_1_1	Canada	84.695	120.583	1.42373
M15574	clade_1	United States	175.231	247.942	1.41494
M29288	subclade_1_1	United States	475.902	666.256	1.39999
PTHi-13562	clade_1	Portugal	64.844	90.602	1.39723
FRLNP30460	clade_1	France	71.967	99.461	1.38204
M38324	subclade_1_1	United States	106.876	147.319	1.37841
FRLNP29573	clade_1	France	158.253	212.726	1.34421
SRR9327600	subclade_1_1	Canada	52.428	69.897	1.3332
M50499	subclade_1_1	United States	54.23	71.2	1.31293
M28301	subclade_1_1	United States	123.405	158.75	1.28641
SP201921067	clade_1	Spain	230.47	292.05	1.26719
M24569	subclade_1_1	United States	134.237	166.891	1.24326
SP201859777	clade_1	Spain	248.86	308.922	1.24135
M52685	clade_1	United States	50.12	61.23	1.22167
UK399621	clade_1	England	17.276	20.887	1.20902
UK676347	clade_1	England	407.644	481.259	1.18059
M13276	subclade_1_1	United States	298.099	350.116	1.1745
M08787	clade_1	United States	547.164	631.583	1.15428
M26882	clade_1	United States	124.717	138.397	1.10969
hi609	clade_1	Italy	506.784	559.602	1.10422
FRLNP30334	clade_1	France	264.172	285.432	1.08048
M40365	subclade_1_1	United States	149.876	159.261	1.06262
M13422	subclade_1_1	United States	293.216	298.074	1.01657
M11776	clade_1	United States	170.883	173.623	1.01603
UK676349	clade_1	England	343.464	345.838	1.00691
M18313	subclade_1_1	United States	435.504	438.452	1.00677
M27891	clade_1	United States	450.542	452.916	1.00527
M22986	subclade_1_1	United States	468.117	465.956	0.995384
M43286	subclade_1_1	United States	84.075	83.633	0.994743
M29287	subclade_1_1	United States	114.205	112.792	0.987628
M41921	clade_1	United States	140.334	137.872	0.982456
M29103	subclade_1_1	United States	543.311	533.582	0.982093
M41153	subclade_1_1	United States	98.532	95.528	0.969512
M39572	subclade_1_1	United States	115.836	111.601	0.96344
M41014	subclade_1_1	United States	140.559	135.404	0.963325
M39171	subclade_1_1	United States	99.561	95.432	0.958528
M41124	clade_1	United States	101.366	96.668	0.953653
UK676357	clade_1	England	231.79	220.868	0.95288
M09197	subclade_1_1	United States	414.761	394.935	0.952199
M10149	subclade_1_1	United States	391.7	370.237	0.945206
M41700	subclade_1_1	United States	123.195	116.074	0.942197
M43272	clade_1	United States	109.69	102.828	0.937442
M41767	subclade_1_1	United States	105.667	99.004	0.936943
M41139	subclade_1_1	United States	94.095	88.055	0.93581
M40172	clade_1	United States	186.071	173.656	0.933278
M28603	subclade_1_1	United States	113.417	105.84	0.933193
M14916	subclade_1_1	United States	190.367	176.942	0.929478
M51717	subclade_1_1	United States	209.218	194.325	0.928816
M38888	subclade_1_1	United States	176.814	164.124	0.92823
M40405	subclade_1_1	United States	113.957	105.377	0.924708
M41764	clade_1	United States	88.638	81.799	0.922843
UK676359	clade_1	England	373.955	345.089	0.922809
M43601	subclade_1_1	United States	130.606	120.477	0.922446
M41186	subclade_1_1	United States	92.908	85.41	0.919297
M29281	clade_1	United States	113.665	104.45	0.918928
M26871	subclade_1_1	United States	118.908	109.026	0.916894
M23584	subclade_1_1	United States	172.814	156.194	0.903827
M51682	clade_1	United States	156.625	141.526	0.903598
H0415	clade_1	Germany	385.473	347.387	0.901197
M37291	clade_1	United States	103.422	92.593	0.895293
SRR9327613	clade_1	Canada	190.182	169.724	0.892429
M27966	subclade_1_1	United States	120.3	104.971	0.872577
M39540	subclade_1_1	United States	153.884	133.38	0.866757
H4600	clade_3	Germany	182.282	146.502	0.803711
SRR9327615	subclade_1_1	Canada	254.978	216.215	0.847975
M50323	clade_1	United States	85.21	71.36	0.83746
M14785	subclade_1_1	United States	383.394	320.783	0.836693
SRR9327603	subclade_1_1	Canada	76.716	63.246	0.824417
SP201906450	clade_1	Spain	287.647	231.873	0.806103
UK676355	clade_1	England	251.091	200.487	0.798464
PTHi-13714	clade_1	Portugal	172.061	131.303	0.763119
FRLNP30455	clade_1	France	169.04	123.006	0.727674
SP201753743	clade_1	Spain	294.175	213.596	0.726085
M38656	clade_1	United States	41.89	28.14	0.671759
SRR9327611	subclade_1_1	Canada	68.094	44.97	0.660411
M28604	subclade_1_1	United States	136.28	88.272	0.647725
H4343	clade_1	Germany	234.784	149.484	0.636687
M37386	subclade_1_1	United States	138.721	79.857	0.575666
SP201910403	clade_1	Spain	178.991	89.285	0.498824
SRR9327627	clade_1	Canada	65.668	23.548	0.358592
M43652	clade_1	United States	227.274	54.23	0.238611
M28340	subclade_1_1	United States	96.588	19.059	0.197323
M11979	subclade_1_1	United States	413.405	80.524	0.194782
M08234	subclade_1_1	United States	453.357	86.436	0.190658
