# Supplementary material for: Phylogenetic Structure and Comparative Genomics of Multi-National Invasive Haemophilus influenzae Serotype a Isolates
Source: Front Microbiol. 2022 Mar 24;13:856884. doi: 10.3389/fmicb.2022.856884 (PMC8988223; doi:10.3389/fmicb.2022.856884)
Supplement: Supplementary file 4 [file Data_Sheet_4.XLSX]

## Sheet: vf_matrix
Lab_ID	clade	ST	kdsB	lpxK	msbA	hitA	hitB	hitC	hemR	ompP2	msbB	hap	lgtC	orfM	kdkA	opsX/rfaC	hxuC	hxuB	hxuA	lpt6	pilD	pilC	pilB	pilA	oapA	galE	comE/pilQ	hemN	waaQ	lic2A	hemY	hemX	kdtA	lgtF	hgpB	hgpC	lpxH	manB	lex2B	lpsA	galU	Undetermined	kfiC	orfE	siaA	wbaP/rfbP	rffG	lpxD	iga1
2160111_cleaned	subclade_1.1	56	1	1	1	1	1	1	8	15	1	1	1	1	1	3	8	1	4	1	2	2	2	1	1	1	1	1	1	2	1	1	1	1	Internal Stop	174	1	4	N/A	1	1	N/A	N/A	N/A	N/A	N/A	N/A	1	43
2180515-I_cleaned	clade_1	56	1	1	1	1	1	1	3	26	1	1	1	1	1	1	42	1	1	1	2	2	2	1	1	1	1	1	1	3	1	1	1	1	83	39 and 117	1	1	N/A	2	1	N/A	N/A	N/A	N/A	N/A	N/A	4	2
2180515-II_cleaned	clade_1	56	1	1	1	1	1	1	3	26	1	1	1	1	1	1	42	1	1	1	2	2	2	1	1	1	1	1	1	3	1	1	1	1	83	39 and 117	1	1	N/A	2	1	N/A	N/A	N/A	N/A	N/A	N/A	4	2
465118_cleaned	clade_1	23	1	1	1	1	1	1	1	1	1	4	1	6	1	1	8	1	1	1	1	4	3	1	1	1	1	1	1	4	8	1	1	1	68	36	1	1	N/A	1	1	N/A	N/A	N/A	N/A	N/A	N/A	1	2
603801_cleaned	clade_1	23	1	1	1	1	1	1	1	1	1	27	1	1	1	1	54	1	1	1	1	4	1	1	1	1	1	1	1	1	1	1	1	1	129	2 and 150	1	1	N/A	1	1	N/A	N/A	N/A	N/A	N/A	N/A	1	1
649562_cleaned	clade_1	529	1	5	7	1	1	1	12	1	1	10	1	3	1	1	19	1	1	1	2	2	2	1	6	1	1	1	1	4	1	1	8	8	Internal Stop	45	1	1	N/A	5	1	N/A	N/A	N/A	N/A	N/A	N/A	1	22
FRLNP29260_cleaned	clade_1	2053	2	2	2	1	1	1	N/A	1	1	1	N/A	1	1	1	8	2	30	1	1	4	3	1	1	1	1	1	1	1	1	1	4	5	135	165	1	1	N/A	1	1	N/A	N/A	N/A	N/A	N/A	N/A	1	Internal Stop
FRLNP29540_cleaned	clade_1	23	1	1	1	1	1	1	1	Internal Stop	1	1	Internal Stop	1	1	1	2	1	1	1	1	4	3	1	1	1	1	N/A	1	2	1	6	3	4	Internal Stop	78	1	1	N/A	1	1	N/A	N/A	N/A	N/A	N/A	N/A	1	Internal Stop
FRLNP29550_cleaned	clade_1	56	1	1	1	1	1	1	3	1	1	1	1	1	1	1	15	1	1	1	2	2	2	1	1	1	1	1	1	4	1	1	1	1	22	34 and 35	1	1	N/A	2	1	N/A	N/A	N/A	N/A	N/A	N/A	4	2
FRLNP29551_cleaned	clade_1	56	1	1	1	1	1	1	3	12	1	1	12	1	1	1	12	1	10	1	2	2	2	1	1	1	1	1	1	1	1	1	1	1	Internal Stop	64	1	1	N/A	2	1	N/A	N/A	N/A	N/A	N/A	N/A	4	2
FRLNP29573_cleaned	clade_1	23	1	1	1	1	1	1	1	11	1	1	1	1	1	1	8	1	24	1	1	4	3	1	1	1	1	1	1	1	1	6	3	4	Internal Stop	78	1	1	N/A	1	1	N/A	N/A	N/A	N/A	N/A	N/A	1	2
FRLNP29658_cleaned	clade_1	2087	1	1	1	1	1	1	1	1	1	1	34	1	1	1	14	1	1	1	1	4	3	1	1	1	1	1	8	1	1	1	16	1	Internal Stop	172	1	1	N/A	1	1	N/A	N/A	N/A	N/A	N/A	N/A	1	2
FRLNP29681_cleaned	clade_1	23	1	1	1	1	1	N/A	1	Internal Stop	1	1	1	1	1	1	1	1	1	1	1	1	1	1	1	1	1	N/A	1	1	1	1	1	1	1	1	1	1	N/A	1	1	N/A	N/A	N/A	N/A	N/A	N/A	1	1
FRLNP29930_cleaned	clade_1	23	1	1	12	1	1	1	1	1	1	1	N/A	1	1	9	8	1	4	1	1	4	1	1	1	N/A	1	1	1	2	1	1	1	1	Internal Stop	123	1	1	N/A	1	1	N/A	N/A	N/A	N/A	N/A	N/A	1	60
FRLNP30198_cleaned	clade_1	2053	2	2	2	1	1	1	6	1	1	1	N/A	1	1	1	8	2	1	1	1	4	3	1	1	1	1	1	1	4	1	1	4	5	13	16 and 17	1	1	N/A	1	1	N/A	N/A	N/A	N/A	N/A	N/A	1	9
FRLNP30266_cleaned	subclade_1.1	56	1	1	1	1	1	1	1	1	1	1	Internal Stop	1	1	3	6	1	4	1	2	2	2	1	1	1	10	1	1	4	1	1	1	1	111	Internal Stop	1	1	N/A	1	1	N/A	N/A	N/A	N/A	N/A	N/A	1	Internal Stop
FRLNP30334_cleaned	clade_1	New	1	1	1	1	1	1	1	1	1	25	Internal Stop	1	1	1	33	1	28	1	1	4	3	1	1	1	1	1	1	3	1	1	1	1	Internal Stop	72	1	1	N/A	1	1	N/A	N/A	N/A	N/A	N/A	N/A	1	2
FRLNP30454_cleaned	clade_1	56	1	1	1	1	1	1	3	1	1	1	1	1	1	1	36	1	1	1	2	2	2	1	1	1	1	1	1	Internal Stop	1	1	1	1	Internal Stop	140	1	1	N/A	2	1	N/A	N/A	N/A	N/A	N/A	N/A	4	2
FRLNP30455_cleaned	clade_1	56	1	1	1	1	1	1	3	1	1	21	1	1	1	1	15	1	1	1	2	2	2	1	1	1	1	1	1	16	1	1	1	1	22	35 and 122	1	1	N/A	2	1	N/A	N/A	N/A	N/A	N/A	N/A	4	2
FRLNP30456_cleaned	clade_1	2053	2	2	2	Internal Stop	Internal Stop	Internal Stop	Internal Stop	1	1	1	9	1	1	1	8	2	1	1	1	4	3	1	1	1	1	1	1	1	1	8	4	5	142	164	1	1	N/A	1	1	N/A	N/A	N/A	N/A	N/A	N/A	1	79
FRLNP30458_cleaned	clade_1	New	1	1	1	1	1	1	1	1	1	1	1	1	1	1	8	1	1	1	1	4	1	1	1	1	1	1	1	3	1	1	1	12	Internal Stop	Internal Stop	1	1	N/A	1	1	N/A	N/A	N/A	N/A	N/A	N/A	1	Internal Stop
FRLNP30459_cleaned	clade_1	23	1	1	1	1	1	1	1	11	1	28	Internal Stop	1	1	1	8	1	1	1	1	4	3	1	1	1	1	1	1	2	1	6	3	4	134	164	1	1	N/A	1	1	N/A	N/A	N/A	N/A	N/A	N/A	1	2
FRLNP30460_cleaned	clade_1	23	1	1	1	1	1	1	1	1	1	1	N/A	1	1	1	4	1	1	1	1	4	1	1	1	1	1	1	1	4	1	1	1	1	72	Internal Stop	1	1	N/A	1	1	N/A	N/A	N/A	N/A	N/A	N/A	1	44
FRLNP30461_cleaned	clade_1	56	1	1	1	1	1	1	3	1	1	1	N/A	1	1	1	36	1	15	1	2	2	2	1	1	1	1	1	1	2	1	1	1	1	73	103	1	1	N/A	2	1	N/A	N/A	N/A	N/A	N/A	N/A	4	2
FRLNP30462_cleaned	clade_1	23	1	1	1	Internal Stop	Internal Stop	Internal Stop	Internal Stop	11	1	1	1	1	1	1	8	1	1	1	1	4	3	1	1	1	1	1	1	4	1	6	3	4	41	62 and 63	1	1	N/A	1	1	N/A	N/A	N/A	N/A	N/A	N/A	1	2
FRLNP30465_cleaned	clade_1	23	1	1	1	Internal Stop	Internal Stop	Internal Stop	Internal Stop	11	1	1	38	1	1	1	10	1	1	1	1	4	3	1	13	1	1	1	1	3	1	6	3	4	159	141	1	1	N/A	1	1	N/A	N/A	N/A	N/A	N/A	N/A	1	2
FRLNP30466_cleaned	clade_1	23	1	1	1	Internal Stop	Internal Stop	Internal Stop	1	11	1	1	Internal Stop	1	1	1	4	1	1	1	1	4	3	1	1	1	1	N/A	1	Internal Stop	1	6	3	4	Internal Stop	90	1	1	N/A	1	1	N/A	N/A	N/A	N/A	N/A	N/A	1	2
H0415_cleaned	clade_1	23	1	1	1	1	1	1	1	1	1	26	1	1	1	1	24	1	1	1	1	4	1	1	1	1	1	1	1	1	1	1	14	1	Internal Stop	115	1	1	N/A	1	1	N/A	N/A	N/A	N/A	N/A	N/A	1	44
H0846_cleaned	clade_1	New	4	1	4	1	1	1	1	1	1	1	Internal Stop	1	1	1	6	1	4	1	1	4	3	1	1	1	1	1	1	3	1	1	3	4	Internal Stop	Internal Stop	1	1	N/A	1	1	N/A	N/A	N/A	N/A	N/A	N/A	1	2
H1467_cleaned	clade_1	New	1	1	4	1	1	1	1	1	1	1	1	1	1	1	6	1	4	1	1	4	3	1	1	1	1	1	1	2	1	1	3	4	Internal Stop	149	1	1	N/A	1	1	N/A	N/A	N/A	N/A	N/A	N/A	1	2
H1617_cleaned	clade_1	56	1	1	1	1	1	1	1	N/A	1	1	1	5	1	1	31	1	1	1	8	10	15	8	1	1	1	1	1	2	1	1	11	1	Internal Stop	Internal Stop	1	1	N/A	1	1	N/A	N/A	N/A	N/A	N/A	N/A	1	2
H2096_cleaned	clade_1	23	2	2	2	1	1	N/A	4	1	1	1	9	1	1	1	N/A	2	1	1	1	4	3	1	9	1	1	1	1	Internal Stop	1	1	4	5	86	Internal Stop	1	1	N/A	1	1	N/A	N/A	N/A	N/A	N/A	N/A	1	3
H2616_cleaned	clade_1	New	1	1	4	1	1	1	1	1	1	N/A	N/A	1	1	1	6	1	4	1	1	4	17	1	1	1	1	1	1	2	1	1	3	4	96	Internal Stop	1	1	N/A	1	1	N/A	N/A	N/A	N/A	N/A	N/A	1	2
H2796_cleaned	clade_1	New	1	1	4	1	1	1	1	1	1	1	1	1	1	1	6	1	4	1	1	4	17	1	1	1	1	1	1	3	1	1	3	4	Internal Stop	86	1	1	N/A	1	1	N/A	N/A	N/A	N/A	N/A	N/A	1	2
H2959_cleaned	clade_1	New	4	1	4	1	1	1	1	1	1	1	1	1	1	1	6	1	4	1	1	4	3	1	1	1	1	1	1	2	1	1	3	4	Internal Stop	157	1	1	N/A	1	1	N/A	N/A	N/A	N/A	N/A	N/A	1	2
H3364_cleaned	clade_1	23	1	1	1	1	1	1	1	N/A	1	1	1	1	1	1	6	1	4	1	1	4	1	1	1	1	Internal Stop	1	1	2	4	1	1	1	Internal Stop	Internal Stop	1	1	N/A	1	1	N/A	N/A	N/A	N/A	N/A	N/A	1	1
H3807_cleaned	clade_1	23	1	1	1	1	1	1	1	1	1	1	1	1	1	1	6	1	4	1	1	4	1	1	1	1	Internal Stop	1	1	2	4	1	1	1	1	4	1	1	N/A	1	1	N/A	N/A	N/A	N/A	N/A	N/A	1	1
H3988_cleaned	clade_1	23	1	1	1	1	1	1	1	1	1	1	12	1	1	1	6	10	4	1	1	4	1	1	1	1	Internal Stop	1	1	2	4	1	1	1	Internal Stop	1	1	1	N/A	1	1	N/A	N/A	N/A	N/A	N/A	N/A	1	1
H4257_cleaned	clade_1	New	1	1	4	1	1	1	1	1	1	1	N/A	1	1	1	6	1	4	1	1	4	3	1	1	1	1	1	1	4	1	1	3	4	100	Internal Stop	1	1	N/A	1	1	N/A	N/A	N/A	N/A	N/A	N/A	1	2
H4343_cleaned	clade_1	23	1	1	1	1	1	1	1	1	1	1	Internal Stop	1	1	1	6	1	4	1	1	4	1	1	1	1	Internal Stop	1	1	Internal Stop	4	1	1	1	30	67 and 127	1	1	N/A	1	1	N/A	N/A	N/A	N/A	N/A	N/A	1	1
H4486_cleaned	clade_1	23	1	1	1	1	1	1	1	1	1	1	11	1	1	1	6	1	4	1	1	4	1	1	1	1	Internal Stop	1	1	Internal Stop	4	1	1	1	30	Internal Stop	1	1	N/A	1	1	N/A	N/A	N/A	N/A	N/A	N/A	1	Internal Stop
H4650_cleaned	clade_1	New	4	1	4	1	1	1	1	1	1	1	1	1	1	1	6	1	4	1	1	4	3	1	1	1	1	1	1	3	3	1	3	4	Internal Stop	176	1	1	N/A	1	1	N/A	N/A	N/A	N/A	N/A	N/A	1	2
H4659_cleaned	clade_1	New	4	1	4	1	1	1	1	1	1	1	1	1	1	1	6	1	4	1	1	4	3	1	1	1	1	1	1	2	1	1	3	4	Internal Stop	Internal Stop	1	1	N/A	1	1	N/A	N/A	N/A	N/A	N/A	N/A	1	2
H4661_cleaned	clade_1	New	4	1	4	1	1	1	1	1	1	1	1	1	1	1	6	1	4	1	1	4	3	1	1	1	1	1	1	3	3	1	3	4	Internal Stop	Internal Stop	1	1	N/A	1	1	N/A	N/A	N/A	N/A	N/A	N/A	1	2
H4717_cleaned	clade_1	529	1	5	1	1	1	1	1	1	1	1	1	1	1	1	39	N/A	1	1	2	2	2	1	6	1	1	1	1	2	1	1	8	8	Internal Stop	Internal Stop	1	9	N/A	10	1	N/A	N/A	N/A	N/A	N/A	N/A	1	48
H4776_cleaned	clade_1	23	1	1	1	1	1	1	1	1	1	1	Internal Stop	1	1	1	6	1	4	1	1	4	1	1	1	1	Internal Stop	1	1	Internal Stop	4	1	1	1	50	Internal Stop	1	1	N/A	1	1	N/A	N/A	N/A	N/A	N/A	N/A	1	1
hi609_cleaned	clade_1	2053	2	2	2	1	1	1	4	20	1	1	Internal Stop	1	1	1	8	2	1	1	1	4	3	1	1	1	1	1	1	13	1	1	4	5	66	8 and 95	1	1	N/A	1	1	N/A	N/A	N/A	N/A	N/A	N/A	1	41
Hi642_cleaned	clade_1	2053	2	2	2	1	1	1	4	1	1	1	Internal Stop	1	1	1	8	2	1	1	1	4	3	1	1	1	1	1	1	1	1	1	4	5	56	81	1	1	N/A	1	1	N/A	N/A	N/A	N/A	N/A	N/A	1	9
M08234_HUY4067A112_cleaned	subclade_1.1	56	1	1	1	1	1	1	2	1	1	1	2	1	2	2	2	1	2	1	2	2	2	1	1	1	1	1	1	2	1	1	1	1	2	2 and 3	1	1	N/A	1	1	N/A	N/A	N/A	N/A	N/A	N/A	1	2
M08787_HUY4687A146_cleaned	clade_1	23	2	2	2	1	1	1	4	1	2	1	1	1	1	1	5	4	1	1	1	4	3	3	1	1	1	1	1	2	1	1	1	2	16	25 and 26	1	1	N/A	1	1	N/A	N/A	N/A	N/A	N/A	N/A	1	Internal Stop
M09197_HUY4687A148_cleaned	subclade_1.1	56	1	1	1	1	1	1	1	1	1	15	1	1	1	3	2	1	1	1	2	2	2	1	1	1	1	1	1	4	1	1	1	1	57	1	1	1	N/A	1	1	N/A	N/A	N/A	N/A	N/A	N/A	1	2
M10149_HUY4687A149_cleaned	subclade_1.1	56	1	1	1	1	1	1	1	1	1	1	1	1	1	3	35	1	1	2	2	3	2	1	1	1	1	1	1	10	1	2	1	1	8	1 and 94	1	1	N/A	1	1	N/A	N/A	N/A	N/A	N/A	N/A	1	Internal Stop
M10986_HUY4687A150_cleaned	subclade_1.1	56	1	1	1	1	1	1	1	1	1	1	4	1	1	3	4	1	1	1	2	3	2	1	1	1	1	1	1	1	1	2	1	1	21	2	1	1	N/A	1	1	N/A	N/A	N/A	N/A	N/A	N/A	1	2
M11776_WHA3851A7_cleaned	clade_1	23	1	1	1	1	1	1	1	1	1	22	1	1	7	1	45	1	20	1	1	4	3	1	1	1	1	1	1	3	9	1	1	1	90	47 and 115	1	1	N/A	1	1	N/A	N/A	N/A	N/A	N/A	N/A	1	2
M11871-HC062E01_S5_cleaned	subclade_1.1	56	1	1	1	1	1	1	1	1	1	1	3	1	1	3	10	1	1	2	2	3	2	1	1	1	1	9	1	4	1	2	1	1	29	2	1	1	N/A	1	1	N/A	N/A	N/A	N/A	N/A	N/A	1	2
M11979_HUY4687A151_cleaned	subclade_1.1	56	1	1	1	1	1	1	1	1	1	1	1	1	1	3	4	1	1	1	2	3	2	1	1	1	1	1	1	4	1	2	1	1	12	33 and 52	1	1	N/A	1	1	N/A	N/A	N/A	N/A	N/A	N/A	1	2
M12669_HUY4687A153_cleaned	subclade_1.1	56	1	9	1	1	1	1	8	1	1	1	7	1	1	3	4	1	4	1	2	2	2	1	1	1	1	1	1	10	1	1	1	1	17	91	1	4	N/A	1	1	N/A	N/A	N/A	N/A	N/A	N/A	1	2
M13276_HUY4687A154_cleaned	subclade_1.1	56	1	1	1	1	1	1	1	1	1	1	1	1	1	3	10	1	1	1	2	3	2	1	1	1	1	1	3	1	1	2	1	1	21	31 and 39	1	1	N/A	1	1	N/A	N/A	N/A	N/A	N/A	N/A	1	19
M13422_HUY4687A156_cleaned	subclade_1.1	1755	1	1	1	1	1	1	1	1	1	1	1	1	1	3	10	17	1	1	2	3	2	1	1	1	1	1	1	4	1	1	1	1	24	38 and 60	1	3	N/A	1	4	N/A	N/A	N/A	N/A	N/A	N/A	1	2
M13564_v0_PacBio	subclade_1.1	56	1	1	1	1	1	1	1	1	1	1	1	1	1	3	10	1	1	2	2	3	2	1	1	1	1	1	1	8	1	2	1	1	8	30 and 31	1	1	N/A	1	1	N/A	N/A	N/A	N/A	N/A	N/A	1	Internal Stop
M14785_HUY4687A169_cleaned	subclade_1.1	56	1	1	1	1	1	1	1	1	1	1	Internal Stop	1	1	3	4	1	1	1	2	3	7	1	1	1	1	1	1	1	1	2	1	1	110	57 and 70	1	1	N/A	1	1	N/A	N/A	N/A	N/A	N/A	N/A	1	2
M14916-HC062A02_S9_cleaned	subclade_1.1	56	1	1	1	1	1	1	1	1	1	1	1	1	1	3	4	1	1	1	2	3	2	1	1	1	1	1	1	3	1	2	1	1	Internal Stop	37 and 44	1	1	N/A	1	1	N/A	N/A	N/A	N/A	N/A	N/A	1	2
M15048_v0_PacBio	subclade_1.1	56	1	1	1	1	1	1	1	1	1	1	1	1	1	3	10	1	1	2	2	3	2	1	1	1	1	1	1	2	1	2	1	1	8	120 and 121	1	1	N/A	1	1	N/A	N/A	N/A	N/A	N/A	N/A	1	Internal Stop
M15405_HUY4687A158_cleaned	subclade_1.1	56	1	1	1	1	1	1	1	1	1	1	7	1	1	3	4	1	1	1	2	9	2	1	1	1	1	1	3	3	1	2	1	1	4	60	1	1	N/A	1	1	N/A	N/A	N/A	N/A	N/A	N/A	1	Internal Stop
M15574_WHA3851A9_cleaned	clade_1	23	2	2	2	1	1	1	4	2	2	1	4	1	1	1	5	2	1	1	1	4	3	3	2	1	1	1	1	3	1	1	1	2	5	6	1	1	N/A	1	1	N/A	N/A	N/A	N/A	N/A	N/A	1	3
M15940_HUY4687A159_cleaned	subclade_1.1	576	1	1	1	1	1	1	1	1	1	1	12	1	1	3	8	1	21	1	2	3	2	1	1	1	1	1	1	2	1	1	1	1	4	108	1	3	N/A	1	1	N/A	N/A	N/A	N/A	N/A	N/A	1	2
M15955_WHA3851A10_cleaned	subclade_1.1	56	1	1	1	1	1	1	1	1	1	1	1	1	1	3	4	1	4	1	2	2	2	1	1	1	1	1	1	2	1	1	1	1	8	3 and 60	1	1	N/A	1	1	N/A	N/A	N/A	N/A	N/A	N/A	1	Internal Stop
M16395_HUY4687A160_cleaned	subclade_1.1	56	1	1	1	1	1	1	1	1	1	1	3	1	1	3	4	1	1	2	2	3	2	1	1	1	1	1	1	10	1	2	1	1	4	31 and 38	1	1	N/A	1	1	N/A	N/A	N/A	N/A	N/A	N/A	1	2
M16820_HUY4067A128_cleaned	subclade_1.1	576	1	1	1	1	1	1	1	1	1	3	2	1	1	3	10	1	1	1	2	3	2	1	1	1	1	1	1	10	1	1	1	1	27	70	1	3	N/A	1	1	N/A	N/A	N/A	N/A	N/A	N/A	1	2
M17454_HUY4687A162_cleaned	subclade_1.1	576	1	1	1	1	1	1	1	1	1	1	4	1	1	3	4	1	1	1	2	3	2	1	1	1	1	1	1	4	1	1	1	1	12	2 and 22	1	3	N/A	1	1	N/A	N/A	N/A	N/A	N/A	N/A	1	2
M18278_HUY4067A131_cleaned	clade_1	23	2	2	2	1	1	1	4	1	2	1	1	1	1	1	6	2	1	1	1	4	3	3	1	1	1	1	1	4	1	1	1	2	122	63 and 141	1	1	N/A	1	1	N/A	N/A	N/A	N/A	N/A	N/A	1	Internal Stop
M18313_HUY4067A132_cleaned	subclade_1.1	56	1	1	1	1	1	1	1	1	1	1	1	1	1	3	4	1	1	1	2	3	2	1	1	1	1	1	1	2	1	2	1	1	93	11	1	1	N/A	1	1	N/A	N/A	N/A	N/A	N/A	N/A	1	2
M18383_HUY4687A164_cleaned	subclade_1.1	576	1	1	1	1	1	1	1	1	1	3	1	1	1	3	10	1	1	1	2	3	2	1	1	1	1	1	1	1	1	1	1	1	42	44 and 137	1	3	N/A	1	1	N/A	N/A	N/A	N/A	N/A	N/A	1	2
M19547_HUY4687A166_cleaned	clade_1	23	2	2	2	1	1	1	4	1	2	1	1	1	1	1	5	4	1	1	1	4	3	3	1	1	1	1	1	10	1	1	1	2	55	69 and 80	1	1	N/A	1	1	N/A	N/A	N/A	N/A	N/A	N/A	1	3
M20819_HUY4067A30_cleaned	subclade_1.1	576	1	1	1	1	1	1	1	1	1	1	1	1	1	3	10	1	1	1	2	3	2	1	1	1	1	1	1	4	1	1	1	1	24	11 and 39	1	3	N/A	1	1	N/A	N/A	N/A	N/A	N/A	N/A	1	2
M21476_HUY4687A168_cleaned	subclade_1.1	56	1	1	1	1	1	1	1	1	1	1	1	1	1	3	4	1	1	1	2	3	2	1	1	1	1	1	1	3	1	2	1	1	4	2 and 3	1	1	N/A	1	1	N/A	N/A	N/A	N/A	N/A	N/A	1	2
M21746_HUY4687A170_cleaned	clade_1	23	1	1	1	1	1	1	1	1	1	4	20	6	1	1	8	1	1	1	1	4	3	1	1	1	1	1	1	4	8	1	1	1	14	101	1	1	N/A	1	1	N/A	N/A	N/A	N/A	N/A	N/A	1	2
M22924_HUY4687A171_cleaned	subclade_1.1	576	1	1	1	1	1	1	1	1	1	3	1	1	1	3	4	1	1	1	2	3	2	1	1	1	1	1	1	4	1	1	1	1	21	31	1	3	N/A	1	1	N/A	N/A	N/A	N/A	N/A	N/A	1	2
M22986_HUY4067A33_cleaned	subclade_1.1	56	1	1	1	1	1	1	1	1	1	1	1	1	1	3	4	1	1	1	2	2	2	1	1	1	1	1	1	10	1	1	1	1	10	37	1	1	N/A	1	1	N/A	N/A	N/A	N/A	N/A	N/A	1	Internal Stop
M23091_HUY4687A172_cleaned	clade_1	23	2	2	2	1	1	1	4	1	1	1	9	1	1	1	4	2	1	1	4	4	3	1	1	1	1	1	1	10	1	1	4	5	160	41	1	1	N/A	1	1	N/A	N/A	N/A	N/A	N/A	N/A	1	3
M23334_HC112A01_S1_cleaned	clade_1	New	1	1	1	1	1	1	18	1	1	1	1	8	1	1	4	1	1	1	1	4	3	1	1	1	1	1	1	4	1	1	3	4	150	10	1	1	N/A	1	1	N/A	N/A	N/A	N/A	N/A	N/A	1	2
M23492_HUY4687A173_cleaned	subclade_1.1	56	1	1	1	1	1	1	1	1	1	1	7	1	1	3	4	1	1	1	2	3	2	1	1	1	1	1	1	3	1	2	1	1	12	21 and 47	1	1	N/A	1	1	N/A	N/A	N/A	N/A	N/A	N/A	1	2
M23584-HC062A03_S17_cleaned	subclade_1.1	576	1	1	1	1	1	1	1	1	1	3	1	1	1	3	4	1	1	1	2	3	2	1	1	1	1	1	1	3	1	1	1	1	24	52	1	3	N/A	1	1	N/A	N/A	N/A	N/A	N/A	N/A	1	Internal Stop
M23706_HC112B01_S2_cleaned	clade_1	New	1	1	1	1	1	1	18	1	1	1	1	8	1	1	4	1	1	1	1	4	3	1	1	1	1	1	1	4	1	1	3	4	94	116	1	1	N/A	1	1	N/A	N/A	N/A	N/A	N/A	N/A	1	2
M24325_HUY4687A174_cleaned	clade_1	23	2	2	2	1	10	1	4	1	1	1	9	1	1	1	2	2	1	1	1	4	3	1	1	1	1	1	1	10	1	1	4	5	56	100	1	1	N/A	1	1	N/A	N/A	N/A	N/A	N/A	N/A	1	42
M24567_WHA3851A15_cleaned	subclade_1.1	56	1	1	1	1	1	1	1	1	1	1	23	1	1	3	4	1	1	1	2	3	2	1	1	1	1	1	1	3	1	2	1	1	79	38 and 60	1	1	N/A	1	1	N/A	N/A	N/A	N/A	N/A	N/A	1	2
M24569_CHA3856A1_cleaned	subclade_1.1	576	1	1	1	1	1	1	1	1	1	1	1	1	1	3	8	1	1	1	2	3	2	1	1	1	1	1	1	4	1	1	1	1	4	2	1	3	N/A	1	1	N/A	N/A	N/A	N/A	N/A	N/A	1	2
M24645_HUY4687A175_cleaned	subclade_1.1	56	1	1	1	1	1	1	1	1	1	1	1	1	1	3	4	1	1	1	2	3	2	1	1	1	1	1	1	4	1	2	1	1	4	2	1	1	N/A	1	1	N/A	N/A	N/A	N/A	N/A	N/A	1	2
M24989_HUY4067A139_cleaned	clade_1	New	1	1	1	1	1	1	1	2	1	1	26	1	8	1	2	14	23	1	1	4	3	1	1	1	1	1	1	4	1	1	1	1	36 and 108	72	1	1	N/A	1	1	N/A	N/A	N/A	N/A	N/A	N/A	1	2
M25588_v1_PacBio	subclade_1.1	56	1	1	1	1	1	1	1	1	1	1	3	1	1	3	8	1	1	1	2	3	2	1	1	1	1	1	1	4	1	2	1	1	29	11 and 36	1	1	N/A	1	1	N/A	N/A	N/A	N/A	N/A	N/A	1	2
M25676_HUY4067A41_cleaned	clade_1	23	2	2	2	1	1	1	4	1	1	1	9	1	1	1	2	2	1	1	4	4	3	1	1	1	1	1	1	1	1	1	4	5	25	41 and 42	1	1	N/A	1	1	N/A	N/A	N/A	N/A	N/A	N/A	1	20
M26050_S34_cleaned	clade_1	New	1	1	1	1	1	1	1	1	1	1	1	1	1	1	24	1	1	1	1	4	1	1	1	1	1	1	1	2	1	1	1	1	39	52	1	1	N/A	8	1	N/A	N/A	N/A	N/A	N/A	N/A	1	31
M26099_S32_cleaned	clade_1	56	8	1	1	1	1	1	1	2	1	20	1	1	1	1	5	1	1	1	2	2	2	1	1	1	1	1	1	1	1	1	1	1	89	21 and 120	1	1	N/A	1	1	N/A	N/A	N/A	N/A	N/A	N/A	1	2
M26267_S30_cleaned	subclade_1.1	56	1	1	1	1	1	1	1	1	1	1	1	1	1	3	40	1	1	1	2	3	2	1	1	1	1	1	1	15	1	2	1	1	4	1	1	1	N/A	1	1	N/A	N/A	N/A	N/A	N/A	N/A	1	2
M26443_S28_cleaned	clade_1	23	2	2	2	1	1	1	4	1	2	1	1	1	1	1	6	2	1	1	1	4	3	3	1	1	1	1	1	2	1	1	1	2	6	7 and 8	1	1	N/A	1	1	N/A	N/A	N/A	N/A	N/A	N/A	1	3
M26457_S24_cleaned	clade_1	23	2	2	2	1	1	1	4	1	2	1	8	1	1	1	6	2	1	1	1	4	3	3	1	1	1	1	1	2	1	1	1	2	53	95	1	1	N/A	1	1	N/A	N/A	N/A	N/A	N/A	N/A	1	3
M26871_S21_cleaned	subclade_1.1	56	1	1	1	1	1	1	1	1	1	1	1	1	1	3	8	1	1	1	2	3	2	1	1	1	1	1	1	3	1	2	1	1	10	33 and 60	1	1	N/A	1	1	N/A	N/A	N/A	N/A	N/A	N/A	1	2
M26882_S18_cleaned	clade_1	23	2	2	2	1	1	1	4	1	2	1	2	1	1	1	6	2	1	1	1	4	3	3	1	1	1	1	1	4	1	1	1	2	62	17 and 41	1	1	N/A	1	1	N/A	N/A	N/A	N/A	N/A	N/A	1	3
M27283_HUY4687A140_cleaned	subclade_1.1	576	1	1	1	1	1	1	1	1	1	1	1	1	1	3	2	1	1	1	2	3	2	1	1	1	1	1	1	10	1	1	1	1	27	11 and 44	1	3	N/A	1	1	N/A	N/A	N/A	N/A	N/A	N/A	1	2
M27300_HUY4687A141_cleaned	clade_1	56	1	1	1	1	1	1	3	1	1	1	1	1	1	1	3	1	1	1	2	2	2	2	1	1	1	1	1	3	1	1	1	1	3	3 and 4	1	1	N/A	2	1	N/A	N/A	N/A	N/A	N/A	N/A	1	2
M27326_S12_cleaned	subclade_1.1	56	1	1	1	1	1	1	1	1	1	1	7	1	1	5	10	1	1	1	2	3	2	1	1	1	1	1	1	4	1	1	1	1	154	12 and 60	1	1	N/A	1	1	N/A	N/A	N/A	N/A	N/A	N/A	1	Internal Stop
M27332_S9_cleaned	subclade_1.1	576	1	1	1	1	1	1	1	10	1	1	8	1	1	3	4	1	1	1	2	3	2	1	1	1	1	1	1	4	1	1	1	1	12	22 and 50	1	3	N/A	1	1	N/A	N/A	N/A	N/A	N/A	N/A	1	2
M27353_S6_cleaned	clade_1	23	2	2	2	1	1	1	4	1	2	1	1	1	1	1	6	4	1	1	1	4	3	3	1	1	1	1	1	2	1	1	1	2	161	187	1	1	N/A	1	1	N/A	N/A	N/A	N/A	N/A	N/A	1	3
M27498_S3_cleaned	subclade_1.1	56	1	1	1	1	1	1	1	1	1	1	1	1	1	3	4	1	1	2	2	3	2	1	1	1	1	1	1	6	1	2	1	1	24	57 and 178	1	1	N/A	1	1	N/A	N/A	N/A	N/A	N/A	N/A	1	2
M27526_HUY4067A46_cleaned	subclade_1.1	56	1	1	1	1	1	1	1	1	1	1	3	1	1	3	4	1	1	2	2	3	2	1	1	1	1	1	1	4	1	2	1	1	4	5	1	1	N/A	1	1	N/A	N/A	N/A	N/A	N/A	N/A	1	2
M27693_S23_cleaned	subclade_1.1	56	1	1	1	1	1	1	1	1	1	1	3	1	1	3	8	1	1	1	2	3	2	1	1	1	1	1	1	2	1	2	1	1	8	11 and 12	1	1	N/A	1	1	N/A	N/A	N/A	N/A	N/A	N/A	1	2
M27698_S20_cleaned	subclade_1.1	576	1	1	1	1	1	1	1	44	1	3	3	1	1	3	4	1	1	1	2	3	2	1	1	1	1	1	1	4	1	1	1	1	27	67	1	3	N/A	1	1	N/A	N/A	N/A	N/A	N/A	N/A	1	2
M27828_HUY4067A146_cleaned	clade_1	23	2	2	2	1	1	1	4	1	2	1	1	1	1	1	6	2	1	1	1	4	3	3	1	1	1	1	1	6	1	1	1	2	7	8 and 10	1	1	N/A	1	1	N/A	N/A	N/A	N/A	N/A	N/A	1	Internal Stop
M27862_S17_cleaned	clade_1	56	1	1	1	1	1	1	1	1	1	1	4	1	1	1	33	1	1	7	2	2	2	1	1	1	1	1	1	2	1	1	1	1	24	5 and 144	1	1	N/A	1	1	N/A	N/A	N/A	N/A	N/A	N/A	1	2
M27883_S11_cleaned	subclade_1.1	576	1	1	1	1	1	1	1	1	1	1	2	1	1	3	9	1	1	1	2	3	2	1	1	1	1	1	1	4	1	1	5	1	10	21 and 22	1	3	N/A	1	1	N/A	N/A	N/A	N/A	N/A	N/A	1	2
M27891_HUY4067A49_cleaned	clade_1	529	1	8	9	1	1	1	1	15	1	10	17	3	1	1	30	1	1	1	2	2	2	1	6	1	1	1	1	4	1	1	8	8	49	73	1	1	N/A	5	1	N/A	N/A	N/A	N/A	N/A	N/A	1	33
M27937_S8_cleaned	subclade_1.1	56	1	1	1	1	1	1	1	1	1	1	1	1	1	3	10	1	1	1	2	3	7	1	1	1	1	1	1	1	1	2	1	1	29	11 and 12	1	1	N/A	1	1	N/A	N/A	N/A	N/A	N/A	N/A	1	2
M27954_S5_cleaned	subclade_1.1	576	1	1	1	1	1	1	1	1	1	1	1	1	1	3	24	1	1	1	2	3	2	1	1	1	1	1	1	4	1	1	1	1	4	2 and 48	1	3	N/A	1	1	N/A	N/A	N/A	N/A	N/A	N/A	1	Internal Stop
M27966_S22_cleaned	subclade_1.1	56	1	1	1	1	1	1	1	1	1	1	1	1	1	3	4	1	1	2	2	3	2	1	1	1	1	1	1	2	1	2	1	1	12	2	1	1	N/A	1	1	N/A	N/A	N/A	N/A	N/A	N/A	1	2
M28046_HUY4687A144_cleaned	subclade_1.1	56	1	1	1	1	1	1	1	1	1	1	7	1	1	3	8	1	27	2	2	3	2	1	1	1	1	1	1	4	1	2	1	1	81	70	1	1	N/A	1	5	N/A	N/A	N/A	N/A	N/A	N/A	1	Internal Stop
M28301_S19_cleaned	subclade_1.1	56	1	1	1	1	1	1	1	1	1	1	1	1	1	3	4	1	1	2	2	3	2	1	1	1	1	1	1	4	1	2	12	1	8	70	1	1	N/A	1	1	N/A	N/A	N/A	N/A	N/A	N/A	1	46
M28306_S16_cleaned	subclade_1.1	576	1	1	1	1	1	1	1	1	1	1	4	1	1	3	4	1	1	1	2	3	2	1	1	1	1	1	1	3	1	1	1	1	38	11 and 39	1	3	N/A	1	1	N/A	N/A	N/A	N/A	N/A	N/A	1	2
M28336_S13_cleaned	clade_1	23	2	2	2	1	1	1	4	1	2	1	29	1	1	1	6	2	1	1	1	4	3	3	1	1	1	1	1	10	1	1	1	2	119	139	1	1	N/A	1	1	N/A	N/A	N/A	N/A	N/A	N/A	1	3
M28340_S10_cleaned	subclade_1.1	56	1	1	1	1	1	1	1	1	1	1	2	1	1	3	33	1	1	1	2	3	2	1	1	1	1	1	1	16	1	2	1	1	17	35 and 50	1	1	N/A	1	1	N/A	N/A	N/A	N/A	N/A	N/A	1	2
M28403_HUY4067A53_cleaned	subclade_1.1	576	1	1	1	1	1	1	1	1	1	1	13	1	1	3	4	1	1	1	2	3	2	1	1	1	1	1	1	3	1	1	1	1	24	2 and 38	1	3	N/A	1	1	N/A	N/A	N/A	N/A	N/A	N/A	1	2
M28447_HUY4067A54_cleaned	subclade_1.1	56	1	1	1	1	1	1	1	1	1	1	2	1	1	3	4	1	4	1	2	3	2	1	1	1	1	1	1	3	1	2	1	1	8	47 and 60	1	1	N/A	1	1	N/A	N/A	N/A	N/A	N/A	N/A	1	2
M28499_S7_cleaned	clade_1	23	1	1	1	1	1	1	1	1	1	4	1	6	1	1	8	1	1	1	1	4	3	1	1	1	1	1	1	4	8	1	1	1	104	131 and 132	1	1	N/A	1	1	N/A	N/A	N/A	N/A	N/A	N/A	1	2
M28562_WHA3851A21_cleaned	subclade_1.1	56	1	1	1	1	1	1	1	1	1	1	1	1	1	3	4	1	1	2	2	3	2	1	1	1	1	1	1	2	1	2	12	1	69	33 and 50	1	1	N/A	1	1	N/A	N/A	N/A	N/A	N/A	N/A	1	2
M28603_S1_cleaned	subclade_1.1	56	1	1	1	1	1	1	1	1	1	1	1	1	1	5	24	1	1	1	2	3	2	1	1	1	1	1	1	3	1	1	1	1	24	70	1	1	N/A	1	1	N/A	N/A	N/A	N/A	N/A	N/A	1	Internal Stop
M28604_HC112E01_S5_cleaned	subclade_1.1	56	1	1	1	1	1	1	1	1	1	1	4	1	1	5	24	1	1	1	2	3	2	1	1	1	1	1	1	3	1	1	1	1	29	2 and 33	1	1	N/A	1	1	N/A	N/A	N/A	N/A	N/A	N/A	1	Internal Stop
M28610_HUY4687A145_cleaned	subclade_1.1	56	1	1	1	1	1	1	1	1	1	1	3	1	1	1	8	1	11	1	2	2	2	1	1	1	1	1	1	4	1	1	1	1	24	11 and 133	1	1	N/A	1	1	N/A	N/A	N/A	N/A	N/A	N/A	1	2
M28730_HUY4067A150_cleaned	clade_1	23	2	2	2	1	1	1	4	1	2	1	3	1	1	1	6	2	1	1	1	4	3	3	1	1	1	1	1	3	1	1	1	2	102	69 and 95	1	1	N/A	1	1	N/A	N/A	N/A	N/A	N/A	N/A	1	3
M28810_S35_cleaned	subclade_1.1	56	1	1	1	1	1	1	1	41	1	1	7	1	1	3	10	1	1	1	2	3	2	1	1	1	1	1	1	3	1	2	1	1	152	12 and 177	1	1	N/A	1	1	N/A	N/A	N/A	N/A	N/A	N/A	1	83
M28863_S30_cleaned	clade_1	23	2	2	2	1	1	1	4	1	1	1	9	1	1	1	2	2	1	1	4	4	3	1	1	1	1	1	1	3	1	1	4	5	43	65	1	1	N/A	1	1	N/A	N/A	N/A	N/A	N/A	N/A	1	3
M29103_HUY4067A155_cleaned	subclade_1.1	56	9	1	1	1	1	1	8	38	1	1	7	1	1	3	8	1	4	1	2	2	2	1	1	1	1	1	1	3	1	1	1	1	24	2	1	4	N/A	1	1	N/A	N/A	N/A	N/A	N/A	N/A	1	2
M29151_S25_cleaned	subclade_1.1	576	1	1	1	1	1	1	1	1	1	3	1	1	1	3	32	1	1	1	2	3	2	1	1	1	1	1	1	4	1	1	1	1	12	15	1	3	N/A	1	1	N/A	N/A	N/A	N/A	N/A	N/A	1	2
M29158_S20_cleaned	subclade_1.1	56	1	1	1	1	1	1	1	1	1	1	1	1	1	3	8	1	1	2	2	3	2	1	1	1	1	1	1	3	1	2	1	1	4	121	1	1	N/A	1	1	N/A	N/A	N/A	N/A	N/A	N/A	1	2
M29165_S10_cleaned	clade_1	23	2	2	2	1	1	1	4	1	2	1	4	1	1	1	5	4	1	1	1	4	3	3	1	1	1	1	1	3	1	1	1	2	123	145 and 146	1	11	N/A	1	1	N/A	N/A	N/A	N/A	N/A	N/A	1	3
M29198_HUY4067A75_cleaned	subclade_1.1	56	1	1	1	1	1	1	8	1	1	1	3	1	1	3	2	1	4	1	2	2	2	1	1	1	1	7	1	10	1	1	1	1	42	2	1	4	N/A	1	1	N/A	N/A	N/A	N/A	N/A	N/A	1	2
M29212_S5_cleaned	subclade_1.1	56	1	1	1	1	1	1	1	1	1	1	1	1	1	3	2	1	1	1	2	3	2	1	1	1	1	1	1	4	1	2	1	1	23	50	1	1	N/A	1	1	N/A	N/A	N/A	N/A	N/A	N/A	1	2
M29281_S39_cleaned	clade_1	23	2	2	2	1	1	1	4	1	1	1	1	1	1	1	25	2	1	1	1	4	3	1	1	1	1	1	1	4	1	1	15	2	132	87 and 156	1	1	N/A	1	1	N/A	N/A	N/A	N/A	N/A	N/A	1	3
M29287_S34_cleaned	subclade_1.1	56	1	1	1	1	1	1	1	1	1	1	8	1	1	5	16	1	1	1	2	3	2	1	1	1	1	1	1	9	1	1	1	1	23	2 and 36	1	1	N/A	1	1	N/A	N/A	N/A	N/A	N/A	N/A	1	17
M29288_HUY4067A81_cleaned	subclade_1.1	576	1	1	1	1	1	1	1	1	1	3	1	1	1	3	4	1	1	1	2	3	2	1	1	1	1	1	1	11	1	1	1	1	29	11 and 48	1	3	N/A	1	1	N/A	N/A	N/A	N/A	N/A	N/A	1	2
M29303_S29_cleaned	subclade_1.1	576	1	1	1	1	1	1	1	13	1	3	2	1	1	3	4	1	1	1	2	3	2	1	1	1	1	1	1	4	1	1	1	1	4	2	1	3	N/A	1	1	N/A	N/A	N/A	N/A	N/A	N/A	1	2
M29304_S24_cleaned	subclade_1.1	576	1	1	1	1	1	1	1	13	1	3	2	1	1	3	4	1	1	1	2	3	2	1	1	1	1	1	1	4	1	1	1	1	4	30 and 60	1	3	N/A	1	1	N/A	N/A	N/A	N/A	N/A	N/A	1	2
M29312_S19_cleaned	subclade_1.1	56	1	1	1	1	1	1	1	10	1	1	1	1	1	3	10	1	4	1	2	3	2	1	1	1	1	1	1	10	1	2	1	1	27	11	6	1	N/A	1	1	N/A	N/A	N/A	N/A	N/A	N/A	1	80
M29369_S9_cleaned	subclade_1.1	576	1	1	1	1	1	1	1	1	1	1	1	1	1	3	4	1	1	1	2	3	2	1	1	1	1	1	1	7	1	1	1	1	9	13	3	3	N/A	1	1	N/A	N/A	N/A	N/A	N/A	N/A	1	2
M29395_HUY4687A180_cleaned	subclade_1.1	56	1	1	1	1	1	1	1	1	1	1	1	1	1	3	4	1	1	2	2	3	2	1	1	1	1	1	1	10	1	2	1	1	4	31	1	1	N/A	1	1	N/A	N/A	N/A	N/A	N/A	N/A	1	2
M29661_HUY4067A92_cleaned	clade_1	23	2	2	2	1	1	1	4	1	2	1	1	1	1	1	6	2	1	1	1	4	3	3	1	1	1	1	1	10	1	1	1	2	85	116 and 135	1	1	N/A	1	1	N/A	N/A	N/A	N/A	N/A	N/A	1	3
M36577_S4_cleaned	subclade_1.1	56	1	1	1	1	1	1	1	1	1	1	1	1	1	5	10	1	1	1	2	3	2	1	1	1	1	1	1	3	1	1	1	1	8	2	1	1	N/A	1	1	N/A	N/A	N/A	N/A	N/A	N/A	1	Internal Stop
M36676_HC079G03_cleaned	clade_1	23	2	2	2	1	1	1	4	1	2	1	1	1	1	1	6	2	1	1	1	4	3	3	1	1	1	1	1	2	1	1	1	2	64	10 and 92	1	1	N/A	1	1	N/A	N/A	N/A	N/A	N/A	N/A	1	3
M37180_S38_cleaned	subclade_1.1	576	1	1	1	1	1	1	1	1	1	1	1	1	1	3	4	1	1	1	2	3	2	1	1	1	1	1	1	3	1	1	1	1	44	60	1	3	N/A	1	1	N/A	N/A	N/A	N/A	N/A	N/A	1	2
M37191_S33_cleaned	subclade_1.1	1785	1	1	1	1	1	1	1	1	1	1	1	1	1	3	10	1	1	2	2	3	2	1	1	1	1	1	1	3	1	2	1	1	24	37 and 38	1	1	N/A	1	1	N/A	N/A	N/A	N/A	N/A	N/A	1	Internal Stop
M37236_S28_cleaned	subclade_1.1	56	1	1	1	1	1	1	9	1	1	1	1	1	1	3	14	1	1	1	2	3	2	1	1	1	1	1	1	3	1	2	1	1	21	32 and 33	1	1	N/A	1	1	N/A	N/A	N/A	N/A	N/A	N/A	1	2
M37291_S23_cleaned	clade_1	23	1	1	1	3	1	1	1	1	1	4	31	1	1	1	8	1	1	1	1	4	3	1	1	1	1	1	1	3	1	1	1	1	104	38 and 155	1	1	N/A	1	1	N/A	N/A	N/A	N/A	N/A	N/A	1	2
M37385_S18_cleaned	subclade_1.1	56	1	1	1	1	1	1	1	1	1	1	Internal Stop	1	1	3	4	1	1	2	2	3	2	1	1	1	1	1	1	1	1	2	12	1	4	46	1	1	N/A	1	1	N/A	N/A	N/A	N/A	N/A	N/A	1	46
M37386_HC091H04_cleaned	subclade_1.1	576	1	1	1	1	1	1	1	1	1	1	7	1	1	3	4	1	1	1	2	3	2	1	1	1	1	1	1	2	1	1	1	1	12	15	1	3	N/A	1	1	N/A	N/A	N/A	N/A	N/A	N/A	1	2
M37458_S13_cleaned	clade_1	2057	1	1	1	1	1	1	1	1	1	1	1	1	1	1	15	1	1	1	2	2	2	1	1	1	1	1	1	7	1	1	1	1	70	99	1	1	N/A	2	1	N/A	N/A	N/A	N/A	N/A	N/A	1	2
M37520_S37_cleaned	subclade_1.1	56	1	1	10	1	1	1	1	22	1	1	7	1	1	3	4	1	16	9	2	3	2	1	1	1	1	9	1	2	1	2	1	1	76	2 and 38	1	1	N/A	1	1	N/A	N/A	N/A	N/A	N/A	N/A	1	2
M37644_S32_cleaned	subclade_1.1	576	1	1	1	1	1	1	1	1	1	1	1	1	1	3	4	1	1	6	2	3	2	1	1	1	1	1	1	4	1	1	1	1	12	3 and 11	1	3	N/A	1	1	N/A	N/A	N/A	N/A	N/A	N/A	1	2
M37697_S27_cleaned	clade_1	23	1	1	1	3	1	1	1	1	1	4	6	1	1	1	8	1	1	1	1	4	3	1	1	1	1	1	1	3	1	1	1	1	14	18	1	1	N/A	1	1	N/A	N/A	N/A	N/A	N/A	N/A	1	2
M37971_S22_cleaned	subclade_1.1	56	1	1	1	1	1	1	1	1	1	1	1	1	1	3	4	1	1	1	2	3	2	1	1	1	1	1	1	4	1	2	1	1	24	60	1	1	N/A	1	1	N/A	N/A	N/A	N/A	N/A	N/A	1	2
M38073_S12_cleaned	subclade_1.1	576	1	1	1	1	1	1	1	1	1	1	1	1	1	3	24	1	1	1	2	3	2	1	1	1	1	1	1	4	1	1	1	1	12	21 and 38	1	7	N/A	1	1	N/A	N/A	N/A	N/A	N/A	N/A	1	2
M38324_S2_cleaned	subclade_1.1	56	1	1	1	1	1	1	8	1	1	1	1	1	1	3	4	1	4	1	2	2	2	1	1	1	1	1	1	4	1	1	1	1	27	11 and 47	1	4	N/A	1	1	N/A	N/A	N/A	N/A	N/A	N/A	1	Internal Stop
M38342_S36_cleaned	subclade_1.1	56	1	1	1	1	1	1	8	4	1	1	1	1	1	3	4	1	4	1	2	2	2	1	1	1	1	1	1	1	1	1	1	1	20	12 and 29	1	4	N/A	1	1	N/A	N/A	N/A	N/A	N/A	N/A	1	14
M38346_S31_cleaned	subclade_1.1	56	1	1	1	1	1	1	1	1	1	1	3	1	1	5	56	1	1	1	2	3	2	1	1	1	1	1	1	10	1	1	1	1	4	152	1	1	N/A	1	1	N/A	N/A	N/A	N/A	N/A	N/A	1	2
M38509_S26_cleaned	subclade_1.1	56	1	1	1	1	1	1	1	1	1	1	1	1	1	3	10	1	1	2	2	3	2	1	1	1	1	1	1	4	1	2	1	1	54	33 and 37	1	1	N/A	1	1	N/A	N/A	N/A	N/A	N/A	N/A	1	2
M38604_S21_cleaned	clade_1	56	1	1	1	1	1	1	1	1	1	1	1	1	1	1	33	1	1	7	2	2	2	1	1	1	1	1	1	6	1	1	1	1	29	88	1	1	N/A	1	1	N/A	N/A	N/A	N/A	N/A	N/A	1	Internal Stop
M38656_CHA4858A132_cleaned	clade_1	23	1	1	1	1	1	1	1	1	1	4	1	6	1	1	8	1	1	1	1	4	3	1	1	1	1	1	1	4	8	1	1	1	140	189	1	1	N/A	1	1	N/A	N/A	N/A	N/A	N/A	N/A	1	2
M38669_S16_cleaned	clade_1	1767	1	5	1	1	1	1	1	1	1	1	1	1	1	1	19	1	1	1	2	2	2	1	6	1	1	1	1	3	1	1	8	8	158	183	1	9	N/A	10	1	N/A	N/A	N/A	N/A	N/A	N/A	1	85
M38721_S6_cleaned	subclade_1.1	56	1	1	1	1	1	1	1	27	1	1	1	1	1	3	4	1	1	1	2	3	2	1	1	1	1	1	1	3	1	2	1	1	29	52	1	1	N/A	1	1	N/A	N/A	N/A	N/A	N/A	N/A	1	2
M38763_S1_cleaned	subclade_1.1	56	1	1	1	1	1	1	1	1	1	1	8	1	1	3	6	1	1	1	2	3	2	1	1	1	7	1	1	10	1	2	1	1	58	83	1	8	N/A	1	1	N/A	N/A	N/A	N/A	N/A	N/A	1	38
M38888_HC079D04_cleaned	subclade_1.1	576	1	1	1	1	1	1	1	1	1	1	7	1	1	3	16	1	1	1	2	3	2	1	15	1	1	1	1	2	1	1	1	1	8	52 and 190	1	3	N/A	1	1	N/A	N/A	N/A	N/A	N/A	N/A	1	2
M38976_S36_cleaned	clade_1	23	1	1	1	1	1	1	1	15	1	4	1	6	1	1	4	1	1	1	1	4	3	1	1	1	1	1	1	4	8	1	1	1	140	131	1	1	N/A	1	1	N/A	N/A	N/A	N/A	N/A	N/A	1	2
M38999_S32_cleaned	clade_1	23	1	1	1	1	1	1	1	1	1	26	1	1	1	1	4	1	1	1	1	4	1	1	1	1	1	1	1	1	1	1	1	1	151	44 and 60	1	1	N/A	1	1	N/A	N/A	N/A	N/A	N/A	N/A	1	44
M39171_S39_cleaned	subclade_1.1	56	1	1	1	1	1	1	1	1	1	1	1	1	1	3	4	1	1	2	2	3	2	1	1	1	1	1	1	16	1	2	1	1	12	15 and 36	1	1	N/A	1	1	N/A	N/A	N/A	N/A	N/A	N/A	1	2
M39243_HC075G02_cleaned	subclade_1.1	576	1	1	1	1	1	1	N/A	1	1	1	N/A	1	1	3	26	1	36	1	2	3	2	1	1	1	1	1	1	7	1	1	5	1	24	21	1	3	N/A	1	1	N/A	N/A	N/A	N/A	N/A	N/A	1	Internal Stop
M39451_HC075H02_cleaned	subclade_1.1	56	1	1	1	1	1	1	1	1	1	1	N/A	1	1	3	4	1	1	1	2	3	2	1	1	1	1	1	1	Internal Stop	1	2	1	13	29	3 and 15	1	1	N/A	1	1	N/A	N/A	N/A	N/A	N/A	N/A	1	2
M39483_VF001D03_cleaned	subclade_1.1	56	1	1	1	1	1	1	19	1	1	23	1	1	1	3	8	1	1	1	2	3	2	1	1	1	1	1	1	3	1	2	1	1	111	52	1	1	N/A	1	1	N/A	N/A	N/A	N/A	N/A	N/A	1	2
M39491_VF001H03_cleaned	subclade_1.1	56	1	1	1	1	1	1	1	1	1	1	1	1	1	3	4	1	1	1	2	3	7	1	1	1	1	1	1	1	1	2	1	1	32	39 and 52	1	1	N/A	1	1	N/A	N/A	N/A	N/A	N/A	N/A	1	2
M39540_HC075B03_cleaned	subclade_1.1	56	1	1	1	1	1	1	1	1	1	1	N/A	1	1	3	4	1	1	2	2	3	2	1	1	1	1	1	1	7	1	2	1	1	10	52	1	1	N/A	1	1	N/A	N/A	N/A	N/A	N/A	N/A	1	82
M39559_HC075D03_cleaned	subclade_1.1	56	1	1	1	1	1	1	N/A	1	1	1	N/A	1	1	3	4	1	1	1	13	3	2	1	1	1	1	1	1	Internal Stop	1	2	1	1	Internal Stop	Internal Stop	1	1	N/A	1	1	N/A	N/A	N/A	N/A	N/A	N/A	1	2
M39562_HC075E03_cleaned	subclade_1.1	56	1	1	1	1	1	1	1	1	1	1	N/A	1	1	3	4	1	1	2	2	3	2	1	1	1	1	1	1	Internal Stop	1	2	1	1	4	4	1	1	N/A	1	1	N/A	N/A	N/A	N/A	N/A	N/A	1	2
M39572_HC075F03_S18_cleaned	subclade_1.1	56	1	1	1	1	1	1	1	1	1	1	N/A	1	1	3	4	1	1	2	2	3	2	1	1	1	1	1	1	2	1	2	1	1	42	15 and 36	1	1	N/A	1	1	N/A	N/A	N/A	N/A	N/A	N/A	1	2
M39576_HC075G03_cleaned	subclade_1.1	1785	1	1	1	1	1	1	1	1	1	1	N/A	1	1	3	10	1	1	2	2	3	2	1	1	1	1	1	1	Internal Stop	1	2	1	1	24	33 and 49	1	1	N/A	1	1	N/A	N/A	N/A	N/A	N/A	N/A	1	2
M39577_HC075H03_cleaned	subclade_1.1	1785	1	1	1	1	1	1	N/A	1	1	1	N/A	1	1	3	10	1	1	2	2	3	2	1	1	1	1	1	1	16	1	2	1	1	4	11 and 33	1	1	N/A	1	1	N/A	N/A	N/A	N/A	N/A	N/A	1	2
M39892_HC092H04_cleaned	clade_1	23	1	1	1	1	1	1	1	1	1	1	7	1	1	1	4	1	1	1	1	4	1	1	1	1	1	1	1	3	1	1	1	1	107	32	1	10	N/A	1	1	N/A	N/A	N/A	N/A	N/A	N/A	1	1
M40018_HC094H04_cleaned	clade_1	23	1	1	1	1	1	1	1	1	1	4	1	6	1	1	8	1	1	1	1	4	3	1	1	1	1	1	1	4	8	1	1	1	68	47 and 98	1	1	N/A	1	1	N/A	N/A	N/A	N/A	N/A	N/A	1	2
M40054_HC096F02_cleaned	subclade_1.1	56	1	1	1	1	1	1	1	1	1	1	2	1	1	3	8	1	1	1	2	3	2	1	1	1	1	1	1	9	1	2	1	1	24	171	1	1	N/A	1	1	N/A	N/A	N/A	N/A	N/A	N/A	1	Internal Stop
M40069_HC096G02_cleaned	subclade_1.1	56	1	1	1	1	1	1	1	1	1	1	2	1	1	3	3	1	1	1	2	3	2	1	1	1	1	1	1	3	1	1	1	1	24	5	1	1	N/A	1	1	N/A	N/A	N/A	N/A	N/A	N/A	1	2
M40074_HC096H02_cleaned	clade_1	23	2	2	2	1	1	1	4	1	2	1	1	1	1	1	6	2	1	1	1	4	3	3	1	1	1	1	1	2	1	1	1	2	67	17 and 95	1	1	N/A	1	1	N/A	N/A	N/A	N/A	N/A	N/A	1	3
M40078_HC096H04_cleaned	clade_1	23	2	2	2	1	1	1	4	1	2	1	1	1	1	1	6	4	1	1	1	4	3	3	1	1	1	1	1	7	1	1	1	2	52	182	1	1	N/A	1	1	N/A	N/A	N/A	N/A	N/A	N/A	1	3
M40116_HC104H04_S32_cleaned	clade_1	23	2	2	2	1	1	1	4	1	2	1	1	1	1	1	6	2	1	1	1	4	3	3	1	1	1	1	1	3	1	1	1	2	62	82	1	1	N/A	1	1	N/A	N/A	N/A	N/A	N/A	N/A	1	3
M40172_HC096A03_cleaned	clade_1	23	2	2	2	1	1	1	4	1	2	1	8	1	1	1	6	2	1	1	1	4	3	3	1	1	1	1	1	4	1	1	1	2	118	116 and 135	1	1	N/A	1	1	N/A	N/A	N/A	N/A	N/A	N/A	1	3
M40252_HC096C03_cleaned	subclade_1.1	56	1	1	1	1	1	1	8	1	1	1	1	1	1	3	8	1	4	1	2	2	2	1	1	1	1	1	1	2	1	1	1	1	27	33 and 77	1	4	N/A	1	1	N/A	N/A	N/A	N/A	N/A	N/A	1	2
M40294_HC096E03_cleaned	subclade_1.1	56	1	1	1	1	1	1	1	1	1	1	1	1	1	3	10	1	1	1	2	3	7	1	1	1	1	1	1	1	1	2	1	1	17	15 and 23	1	1	N/A	1	1	N/A	N/A	N/A	N/A	N/A	N/A	1	2
M40341_HC096G03_cleaned	subclade_1.1	576	1	1	1	1	1	1	1	1	1	3	22	1	1	3	4	1	1	1	2	3	2	1	1	1	1	1	1	4	1	1	1	1	29	2	1	3	N/A	1	1	N/A	N/A	N/A	N/A	N/A	N/A	1	2
M40360_HC096H03_cleaned	subclade_1.1	576	1	1	1	1	1	1	1	16	1	3	7	1	1	3	4	1	1	1	2	3	2	1	1	1	1	1	1	15	1	1	1	1	29	2	1	3	N/A	1	1	N/A	N/A	N/A	N/A	N/A	N/A	1	2
M40365_HC096A04_cleaned	subclade_1.1	576	1	1	1	1	1	1	1	1	1	1	1	1	1	3	4	1	1	1	2	3	2	1	1	1	1	1	1	4	1	1	1	1	51	21 and 33	1	3	N/A	1	4	N/A	N/A	N/A	N/A	N/A	N/A	1	2
M40370_HC096B04_cleaned	subclade_1.1	56	1	1	1	1	1	1	1	1	1	1	1	1	1	1	8	1	1	1	2	2	2	1	1	1	1	1	1	2	1	1	1	1	120	108	1	1	N/A	1	1	N/A	N/A	N/A	N/A	N/A	N/A	1	2
M40373_HC096C04_cleaned	clade_1	23	2	2	2	1	1	1	4	1	2	1	4	1	1	1	6	2	1	1	1	4	3	3	1	1	1	1	1	10	1	1	1	2	118	10	1	1	N/A	1	1	N/A	N/A	N/A	N/A	N/A	N/A	1	3
M40381-HC056A02_S9_cleaned	subclade_1.1	56	1	1	1	1	1	1	1	35	1	1	1	1	1	3	2	1	29	1	2	3	2	1	1	1	1	1	1	3	1	2	1	1	4	158 and 159	1	1	N/A	1	1	N/A	N/A	N/A	N/A	N/A	N/A	1	71
M40405_S31_cleaned	subclade_1.1	576	1	1	1	1	1	1	1	1	1	1	1	1	1	3	4	1	1	1	2	3	2	1	1	1	1	1	1	3	1	1	1	1	84	44 and 115	1	3	N/A	1	1	N/A	N/A	N/A	N/A	N/A	N/A	1	2
M40424_S27_cleaned	subclade_1.1	56	1	1	1	1	1	1	1	1	1	1	1	1	1	3	4	1	1	1	2	3	2	1	1	1	1	1	1	4	1	2	1	1	42	2 and 44	1	1	N/A	1	1	N/A	N/A	N/A	N/A	N/A	N/A	1	Internal Stop
M40440_HC096D04_cleaned	clade_1	23	1	1	1	1	1	1	1	1	1	1	2	1	1	1	4	1	1	1	1	1	1	1	1	1	1	1	1	1	1	1	1	1	148	11 and 39	1	1	N/A	1	1	N/A	N/A	N/A	N/A	N/A	N/A	1	81
M40808_HC096E04_cleaned	clade_1	23	1	1	1	1	1	1	1	1	1	1	2	1	1	1	4	1	1	1	1	1	1	1	1	1	1	1	1	1	1	1	1	1	148	11 and 39	1	1	N/A	1	1	N/A	N/A	N/A	N/A	N/A	N/A	1	81
M40854_HC096F04_cleaned	subclade_1.1	56	1	1	1	1	1	1	8	1	1	1	1	1	1	3	8	1	4	1	2	2	2	1	1	1	1	1	1	2	1	1	1	1	26	43	1	4	N/A	1	1	N/A	N/A	N/A	N/A	N/A	N/A	1	2
M40954_S40_cleaned	subclade_1.1	56	1	1	1	1	1	1	1	1	1	1	4	1	1	3	13	1	1	1	2	3	2	1	1	1	1	1	1	3	1	2	1	1	21	2 and 22	1	1	N/A	1	3	N/A	N/A	N/A	N/A	N/A	N/A	1	15
M41002_S19_cleaned	clade_1	23	2	2	2	1	1	1	4	1	2	1	1	1	1	1	6	2	1	1	1	4	3	3	1	1	1	1	1	4	1	1	1	2	53	79	1	1	N/A	1	1	N/A	N/A	N/A	N/A	N/A	N/A	1	3
M41032_S25_cleaned	clade_1	23	2	2	2	1	1	1	4	1	2	1	7	1	1	1	6	2	37	1	1	4	3	3	1	1	1	1	1	2	1	1	1	2	85	76 and 185	1	1	N/A	1	1	N/A	N/A	N/A	N/A	N/A	N/A	1	86
M41057_S20_cleaned	subclade_1.1	576	1	1	1	1	1	1	1	1	1	1	3	1	1	3	8	1	1	1	2	3	2	1	1	1	1	1	1	4	1	1	1	1	8	47 and 60	1	3	N/A	1	1	N/A	N/A	N/A	N/A	N/A	N/A	1	2
M41060_S15_cleaned	clade_1	2057	1	1	1	1	1	1	1	1	1	1	Internal Stop	1	1	1	23	1	1	1	2	2	2	1	1	1	1	1	1	4	1	1	1	1	31	27 and 47	1	1	N/A	2	1	N/A	N/A	N/A	N/A	N/A	N/A	1	2
M41086_S5_cleaned	subclade_1.1	56	1	1	1	1	1	1	1	1	1	1	1	1	1	3	4	1	1	1	2	3	2	1	1	1	1	1	1	3	1	2	1	1	8	44 and 118	1	1	N/A	1	1	N/A	N/A	N/A	N/A	N/A	N/A	1	2
M41097_S39_cleaned	subclade_1.1	56	1	1	1	1	1	1	1	1	1	1	1	1	1	3	8	1	1	1	2	14	2	1	1	1	1	1	1	3	1	2	1	1	24	11 and 36	1	1	N/A	12	1	N/A	N/A	N/A	N/A	N/A	N/A	1	2
M41124_S34_cleaned	clade_1	23	1	1	1	3	1	1	1	1	1	4	1	1	1	1	8	1	1	1	1	4	3	1	1	1	1	1	1	3	1	1	1	1	117	101	1	1	N/A	1	1	N/A	N/A	N/A	N/A	N/A	N/A	1	2
M41137_S29_cleaned	subclade_1.1	56	1	1	1	1	1	1	1	1	1	1	3	1	1	3	10	1	4	1	2	2	2	1	1	1	1	1	1	2	1	1	1	1	8	50	1	1	N/A	1	1	N/A	N/A	N/A	N/A	N/A	N/A	1	65
M41139_S24_cleaned	subclade_1.1	1785	1	1	1	1	1	1	1	1	1	1	3	1	1	3	10	1	1	2	2	3	2	1	1	1	1	1	1	2	1	2	1	1	4	11	1	1	N/A	1	1	N/A	N/A	N/A	N/A	N/A	N/A	1	2
M41153_S14_cleaned	subclade_1.1	56	1	1	1	1	1	1	1	1	1	1	8	1	1	5	10	1	1	1	2	3	2	1	1	1	1	1	1	3	1	1	1	1	10	47	1	1	N/A	1	1	N/A	N/A	N/A	N/A	N/A	N/A	1	2
M41186_S4_cleaned	subclade_1.1	56	1	1	1	1	1	1	1	1	1	1	3	1	1	1	8	1	11	1	2	2	2	1	1	1	1	1	1	3	1	1	1	1	20	52	1	1	N/A	1	1	N/A	N/A	N/A	N/A	N/A	N/A	1	Internal Stop
M41222_S38_cleaned	clade_1	2057	1	1	1	1	1	1	1	1	1	1	Internal Stop	1	1	1	23	1	1	1	2	2	2	1	1	1	1	1	1	4	1	1	1	1	31	51	1	1	N/A	2	1	N/A	N/A	N/A	N/A	N/A	N/A	1	2
M41369_S33_cleaned	subclade_1.1	56	1	1	1	1	1	1	1	1	1	1	1	1	1	3	10	1	1	2	2	3	2	1	1	1	1	1	1	2	1	2	1	1	23	52 and 105	1	1	N/A	1	1	N/A	N/A	N/A	N/A	N/A	N/A	1	2
M41437_S23_cleaned	clade_1	23	2	2	2	1	1	1	4	1	2	1	1	1	1	1	6	4	1	1	1	4	3	3	1	1	1	1	1	2	1	1	1	2	16	20	1	1	N/A	1	1	N/A	N/A	N/A	N/A	N/A	N/A	1	3
M41454_S13_cleaned	subclade_1.1	56	1	1	1	1	1	1	1	1	1	1	7	1	1	3	4	1	4	1	9	3	2	1	1	1	1	1	1	7	1	2	1	1	81	12 and 21	1	1	N/A	1	1	N/A	N/A	N/A	N/A	N/A	N/A	1	Internal Stop
M41469_S3_cleaned	clade_1	2064	1	1	1	1	1	1	1	1	1	1	3	1	1	1	48	1	1	1	2	2	2	1	1	1	1	1	1	3	1	1	1	1	126	35 and 148	1	1	N/A	2	1	N/A	N/A	N/A	N/A	N/A	N/A	1	2
M41471_S37_cleaned	subclade_1.1	56	1	1	1	1	1	1	1	1	1	1	1	1	1	3	4	1	1	1	2	3	2	1	1	1	1	1	1	4	1	2	1	1	24	2 and 44	1	1	N/A	1	1	N/A	N/A	N/A	N/A	N/A	N/A	1	Internal Stop
M41472_S32_cleaned	subclade_1.1	56	1	1	1	1	1	1	8	1	1	1	2	1	1	3	4	1	4	1	2	2	2	1	1	1	1	1	1	4	1	1	1	1	29	2 and 33	1	4	N/A	1	1	N/A	N/A	N/A	N/A	N/A	N/A	1	Internal Stop
M41497_S17_cleaned	subclade_1.1	576	1	1	1	1	1	1	1	1	1	3	1	1	1	3	4	1	1	1	2	3	2	1	1	1	1	1	1	10	1	1	1	1	8	46	1	3	N/A	1	1	N/A	N/A	N/A	N/A	N/A	N/A	1	2
M41510_S12_cleaned	clade_1	2057	1	1	1	1	1	1	1	1	1	1	Internal Stop	1	1	1	23	1	1	1	2	2	2	1	1	1	1	1	1	4	1	1	1	1	31	27 and 173	1	1	N/A	2	1	N/A	N/A	N/A	N/A	N/A	N/A	1	2
M41559_S2_cleaned	subclade_1.1	56	1	1	1	1	1	1	1	1	1	29	4	1	1	3	2	1	1	10	2	3	2	1	1	1	1	1	1	2	1	2	1	1	93	83	1	1	N/A	1	1	N/A	N/A	N/A	N/A	N/A	N/A	1	76
M41700_S26_cleaned	subclade_1.1	576	1	1	1	1	1	1	1	37	1	1	1	1	1	3	9	1	1	1	2	3	2	1	1	1	1	1	1	7	1	1	5	1	10	30 and 108	1	3	N/A	1	1	N/A	N/A	N/A	N/A	N/A	N/A	1	2
M41709_S21_cleaned	subclade_1.1	56	1	1	1	1	1	1	8	1	1	1	1	1	1	3	8	1	4	1	2	2	2	1	1	1	1	1	1	2	1	1	1	1	4	33 and 138	1	4	N/A	1	1	N/A	N/A	N/A	N/A	N/A	N/A	1	2
M41722_S11_cleaned	subclade_1.1	576	1	1	1	1	1	1	1	1	1	1	1	1	1	3	4	1	1	1	2	3	2	1	1	1	1	1	1	1	1	1	1	1	137	3 and 60	1	3	N/A	1	4	N/A	N/A	N/A	N/A	N/A	N/A	1	2
M41764_S16_cleaned	clade_1	2063	2	2	2	1	1	1	4	1	2	1	12	1	1	1	6	2	1	1	1	4	3	3	1	1	1	1	1	3	1	1	1	2	67	41 and 69	1	1	N/A	1	1	N/A	N/A	N/A	N/A	N/A	N/A	1	3
M41765_S11_cleaned	clade_1	23	2	2	2	1	1	1	4	33	2	1	1	1	1	1	6	2	1	1	1	4	3	3	1	1	1	1	1	3	1	1	1	2	114	40 and 76	1	1	N/A	1	1	N/A	N/A	N/A	N/A	N/A	N/A	1	3
M41767_S6_cleaned	subclade_1.1	56	1	1	1	1	1	1	1	1	1	1	1	1	1	3	4	1	1	2	2	3	2	1	1	1	1	1	1	10	1	2	1	1	93	21 and 39	1	1	N/A	1	1	N/A	N/A	N/A	N/A	N/A	N/A	1	2
M41770_S1_cleaned	subclade_1.1	56	1	1	1	1	1	1	1	1	1	1	1	1	1	5	16	1	1	1	2	3	2	1	1	1	1	1	1	4	1	1	1	1	24	2	1	1	N/A	1	1	N/A	N/A	N/A	N/A	N/A	N/A	1	17
M41813_HC073E02_cleaned	subclade_1.1	576	1	1	1	1	1	1	1	1	1	1	4	1	1	3	26	1	1	1	2	3	2	1	1	1	1	1	1	6	1	1	5	1	24	12 and 15	1	3	N/A	1	1	N/A	N/A	N/A	N/A	N/A	N/A	1	2
M41852_HC104A04_S25_cleaned	clade_1	56	1	1	1	1	1	1	3	1	1	1	8	1	1	1	3	1	1	1	2	2	2	2	1	1	1	1	1	4	1	1	1	1	48	2	1	1	N/A	2	1	N/A	N/A	N/A	N/A	N/A	N/A	1	Internal Stop
M41859_HC104C04_S27_cleaned	subclade_1.1	576	1	1	1	1	1	1	1	1	1	1	1	1	1	3	10	1	1	1	2	3	2	1	1	1	1	1	1	4	1	1	1	1	4	2 and 38	1	3	N/A	1	1	N/A	N/A	N/A	N/A	N/A	N/A	1	2
M41875_S38_cleaned	clade_1	23	2	2	2	1	1	1	4	1	1	1	9	1	1	1	10	2	1	1	4	4	3	1	1	1	1	1	1	3	1	1	4	5	136	81 and 92	1	1	N/A	1	1	N/A	N/A	N/A	N/A	N/A	N/A	1	3
M41879_S34_cleaned	clade_1	56	1	1	1	1	1	1	3	1	1	1	4	1	1	1	49	1	1	1	2	2	2	2	1	1	1	1	1	10	1	1	1	1	105	31	1	1	N/A	2	1	N/A	N/A	N/A	N/A	N/A	N/A	1	2
M41921_HC104D04_S28_cleaned	clade_1	23	2	2	2	1	1	1	4	1	2	1	1	1	1	1	6	2	1	1	1	4	3	3	1	1	1	1	1	10	1	1	1	2	114	Internal Stop	1	1	N/A	1	1	N/A	N/A	N/A	N/A	N/A	N/A	1	3
M41948_HC104F04_S30_cleaned	clade_1	23	2	2	2	1	1	1	4	1	2	1	1	1	1	1	6	2	1	1	1	4	3	3	1	1	1	1	1	3	1	1	1	2	85	116	1	1	N/A	1	1	N/A	N/A	N/A	N/A	N/A	N/A	1	54
M41991_CP008E02_cleaned	subclade_1.1	56	1	1	1	1	1	1	1	1	1	1	2	1	1	3	8	1	1	1	2	3	2	1	1	1	1	1	1	9	1	2	1	1	24	57 and 171	1	1	N/A	1	1	N/A	N/A	N/A	N/A	N/A	N/A	1	Internal Stop
M42330_HC104G04_S31_cleaned	subclade_1.1	576	1	1	1	1	1	1	1	1	1	1	1	1	1	3	8	1	1	1	2	3	2	1	1	1	1	1	1	4	1	1	1	1	29	52	1	3	N/A	1	1	N/A	N/A	N/A	N/A	N/A	N/A	1	2
M42362_S1_cleaned	subclade_1.1	56	1	1	1	1	1	1	1	1	1	1	1	1	1	3	8	1	1	1	2	3	2	1	1	1	1	1	1	10	1	2	1	1	42	1 and 105	1	1	N/A	1	1	N/A	N/A	N/A	N/A	N/A	N/A	1	2
M42368_S37_cleaned	clade_1	2057	1	1	1	1	1	1	1	1	1	1	1	1	1	1	12	1	1	1	2	2	8	1	1	1	1	1	1	7	1	1	1	1	19	27 and 28	1	1	N/A	2	1	N/A	N/A	N/A	N/A	N/A	N/A	1	13
M42373_S33_cleaned	subclade_1.1	56	1	1	1	1	1	1	1	10	1	1	1	1	1	3	4	1	1	1	2	3	2	1	1	1	1	1	1	3	1	2	1	1	21	30 and 37	1	1	N/A	1	1	N/A	N/A	N/A	N/A	N/A	N/A	1	2
M42391_S29_cleaned	subclade_1.1	576	1	1	1	1	1	1	1	1	1	3	1	1	1	3	4	1	1	1	2	3	2	1	1	1	1	1	1	3	1	1	1	1	27	52 and 53	1	3	N/A	1	1	N/A	N/A	N/A	N/A	N/A	N/A	1	2
M43167_S17_cleaned	subclade_1.1	New	1	1	1	1	1	1	1	1	1	1	Internal Stop	1	1	3	24	1	4	1	2	2	2	1	14	1	1	1	1	2	1	1	1	1	20	184	1	1	N/A	1	1	N/A	N/A	N/A	N/A	N/A	N/A	1	2
M43173_S13_cleaned	clade_1	1511	1	1	1	1	1	1	1	30	1	6	1	1	1	1	47	1	1	1	2	2	2	1	4	1	1	1	1	2	1	1	1	1	99	39 and 129	1	1	N/A	1	1	N/A	N/A	N/A	N/A	N/A	N/A	3	10
M43220_S9_cleaned	clade_1	23	1	1	1	1	1	1	1	14	1	13	35	1	1	1	49	16	1	1	1	4	3	1	1	1	1	1	1	3	1	6	3	4	144	68	1	1	N/A	1	1	N/A	N/A	N/A	N/A	N/A	N/A	1	39
M43272_S30_cleaned	clade_1	23	2	2	2	1	1	1	4	1	1	1	9	1	1	1	8	2	1	1	4	4	3	1	1	1	1	1	1	2	1	1	4	5	155	180	1	1	N/A	1	1	N/A	N/A	N/A	N/A	N/A	N/A	1	3
M43286_S7_cleaned	subclade_1.1	576	1	1	1	1	1	1	1	1	1	1	1	1	1	3	4	1	1	1	2	3	2	1	1	1	1	1	1	2	1	1	1	1	8	47 and 52	1	3	N/A	1	1	N/A	N/A	N/A	N/A	N/A	N/A	1	2
M43601_S6_cleaned	subclade_1.1	576	1	1	1	1	1	1	1	1	1	3	1	1	1	3	4	1	1	1	2	3	2	1	1	1	1	1	1	3	1	1	1	1	8	70	1	3	N/A	1	1	N/A	N/A	N/A	N/A	N/A	N/A	1	2
M43652_HC087F03_cleaned	clade_1	56	1	1	1	1	1	1	3	1	1	1	1	1	1	1	3	1	1	1	2	2	2	10	1	1	1	1	1	3	1	1	1	1	73	38 and 52	1	1	N/A	2	1	N/A	N/A	N/A	N/A	N/A	N/A	1	2
M43720_S3_cleaned	subclade_1.1	56	1	1	1	1	1	1	1	1	1	1	1	1	1	3	10	1	1	2	2	3	2	1	1	1	1	1	1	6	1	2	1	1	81	37	1	1	N/A	1	1	N/A	N/A	N/A	N/A	N/A	N/A	1	62
M43791_S2_cleaned	subclade_1.1	56	1	1	1	1	1	1	1	40	1	1	3	1	1	3	10	1	31	2	2	3	2	1	1	1	1	1	1	3	11	2	1	1	21	2	1	1	N/A	1	1	N/A	N/A	N/A	N/A	N/A	N/A	1	2
M43814_S26_cleaned	clade_1	23	2	2	2	1	1	1	4	1	2	1	1	1	1	1	6	4	1	1	1	4	3	3	1	1	1	1	1	2	1	1	1	2	52	75 and 76	1	1	N/A	1	1	N/A	N/A	N/A	N/A	N/A	N/A	1	3
M44684_S18_cleaned	clade_1	2057	1	1	1	1	1	1	1	1	1	1	27	1	1	1	12	1	4	1	2	2	2	1	10	1	1	1	1	10	1	1	1	1	115	51	1	1	N/A	2	1	N/A	N/A	N/A	N/A	N/A	N/A	1	2
M44696_S14_cleaned	subclade_1.1	576	1	1	1	1	1	1	1	16	1	3	1	1	1	3	10	1	1	1	2	3	2	1	1	1	1	1	1	4	1	1	1	1	24	47 and 70	1	3	N/A	1	1	N/A	N/A	N/A	N/A	N/A	N/A	1	34
M45347_S10_cleaned	clade_1	23	2	2	2	1	1	1	4	1	2	1	1	1	1	1	6	4	1	1	1	4	3	3	1	1	1	1	1	4	1	1	1	2	60	84	1	1	N/A	1	1	N/A	N/A	N/A	N/A	N/A	N/A	1	3
M46154_S24_cleaned	clade_1	23	2	2	2	1	1	1	4	1	2	1	4	1	1	1	6	2	1	1	1	4	3	3	1	1	1	1	1	4	1	1	1	2	67	96 and 97	1	1	N/A	1	1	N/A	N/A	N/A	N/A	N/A	N/A	1	3
M46185_S20_cleaned	subclade_1.1	56	1	1	1	1	1	1	1	1	1	1	1	1	1	3	4	1	1	2	2	3	2	1	1	1	1	1	1	10	1	2	1	1	29	1 and 39	1	1	N/A	1	1	N/A	N/A	N/A	N/A	N/A	N/A	1	Internal Stop
M46197_S16_cleaned	clade_1	23	1	1	1	1	1	1	1	14	1	13	15	1	1	1	28	9	1	1	1	4	3	1	1	1	1	1	1	15	1	6	3	4	46	68 and 69	1	1	N/A	1	1	N/A	N/A	N/A	N/A	N/A	N/A	1	2
M46442_S6_cleaned	subclade_1.1	56	1	1	1	1	1	1	8	4	1	1	1	1	1	3	10	1	4	1	2	2	2	1	1	1	1	1	1	1	1	1	1	1	12	33 and 154	1	4	N/A	1	1	N/A	N/A	N/A	N/A	N/A	N/A	1	14
M48921_HC106C01_S3_cleaned	clade_1	23	2	2	2	1	1	1	4	1	1	1	9	1	1	1	4	2	1	1	4	4	3	1	1	1	1	1	1	7	1	1	4	5	63	63 and 90	1	1	N/A	1	1	N/A	N/A	N/A	N/A	N/A	N/A	1	3
M48922_HC106D01_S4_cleaned	clade_1	23	2	2	2	1	1	1	4	1	1	1	9	1	1	1	4	2	1	1	4	4	3	1	1	1	1	1	1	7	1	1	4	5	63	63 and 90	1	1	N/A	1	1	N/A	N/A	N/A	N/A	N/A	N/A	1	3
M50323-FH011A01_S1_cleaned	clade_1	2064	1	1	1	1	1	1	1	1	1	1	2	1	1	1	48	1	22	1	2	2	2	1	1	1	1	1	1	3	1	1	1	1	101	130	1	1	N/A	2	1	N/A	N/A	N/A	N/A	N/A	N/A	1	2
M50499-FH011H02_S16_cleaned	subclade_1.1	576	1	1	1	1	1	1	1	1	1	1	1	1	1	3	8	1	1	1	2	3	2	1	1	1	1	1	1	4	1	1	1	1	8	11	1	3	N/A	1	1	N/A	N/A	N/A	N/A	N/A	N/A	1	2
M51500-FH011F02_S14_cleaned	clade_1	23	2	2	2	1	1	1	4	1	2	1	7	1	1	1	6	2	1	1	1	4	3	3	1	1	1	1	1	3	1	1	1	2	67	69 and 104	1	1	N/A	1	1	N/A	N/A	N/A	N/A	N/A	N/A	1	3
M51568-FH011E02_S13_cleaned	subclade_1.1	56	1	1	1	1	1	1	1	1	1	1	7	1	1	3	28	1	4	1	2	2	2	1	1	1	1	1	1	2	1	1	1	1	81	2 and 36	1	1	N/A	1	1	N/A	N/A	N/A	N/A	N/A	N/A	1	68
M51682-FH011D02_S12_cleaned	clade_1	23	2	2	2	1	1	1	4	1	2	1	1	1	1	1	6	2	1	1	1	4	3	3	1	1	1	1	1	3	1	1	1	2	7	82	1	1	N/A	1	1	N/A	N/A	N/A	N/A	N/A	N/A	1	3
M51717-FH011C02_S11_cleaned	subclade_1.1	56	1	1	1	1	1	1	1	1	1	19	4	1	1	3	10	1	1	2	2	3	2	1	1	1	1	1	1	10	1	2	1	1	79	111	1	1	N/A	1	1	N/A	N/A	N/A	N/A	N/A	N/A	1	2
M52685-FH011D03_S20_cleaned	clade_1	23	1	1	1	1	1	1	1	31	1	1	Internal Stop	1	8	1	2	14	23	1	1	4	3	1	1	1	1	1	1	4	1	1	1	1	30 and 103	52	1	1	N/A	1	1	N/A	N/A	N/A	N/A	N/A	N/A	1	2
PO2786_cleaned	clade_1	New	1	1	1	1	1	1	1	1	1	1	8	1	1	1	8	1	1	1	1	4	6	1	1	1	1	1	1	4	1	1	3	4	82	112	1	1	N/A	1	1	N/A	N/A	N/A	N/A	N/A	N/A	1	2
PO5803_cleaned	clade_1	New	1	1	1	1	1	1	1	1	1	1	1	N/A	1	1	8	1	1	1	1	4	6	1	1	1	1	1	1	4	1	1	Internal Stop	Internal Stop	Internal Stop	14	1	1	N/A	1	1	N/A	N/A	N/A	N/A	N/A	N/A	1	2
PTHi-12277_cleaned	clade_1	1828	1	1	1	1	1	1	N/A	N/A	1	1	N/A	1	1	1	4	1	1	1	1	4	1	1	1	1	1	1	1	Internal Stop	1	1	1	1	36	32	1	1	N/A	1	1	N/A	N/A	N/A	N/A	N/A	N/A	1	1
PTHi-12851_cleaned	clade_1	1828	1	1	1	1	1	1	N/A	1	1	1	N/A	1	1	N/A	4	1	1	1	1	4	1	1	1	1	1	1	1	Internal Stop	1	N/A	1	1	30	39 and 143	1	1	N/A	1	1	N/A	N/A	N/A	N/A	N/A	N/A	1	1
PTHi-13512_cleaned	clade_1	23	1	1	1	1	1	1	N/A	1	1	1	Internal Stop	1	1	1	10	1	4	1	1	4	1	1	1	1	1	1	1	4	1	1	1	1	45	115	1	1	N/A	1	1	N/A	N/A	N/A	N/A	N/A	N/A	1	74
PTHi-13562_cleaned	clade_1	23	1	1	1	1	1	1	N/A	1	1	18	N/A	1	1	1	33	1	1	1	1	4	3	1	1	N/A	8	1	1	1	1	1	13	14	Internal Stop	106 and 107	1	1	N/A	1	1	N/A	N/A	N/A	N/A	N/A	N/A	1	2
PTHi-13714_cleaned	clade_1	23	1	1	1	1	1	1	1	1	1	1	1	1	1	1	4	1	1	1	1	4	1	1	1	1	1	1	1	2	1	1	1	1	Internal Stop	115	1	1	N/A	1	1	N/A	N/A	N/A	N/A	N/A	N/A	1	1
PTHi-13723_cleaned	clade_1	23	1	1	1	1	1	1	1	1	1	1	1	1	1	1	4	1	1	1	1	4	1	1	1	1	1	1	1	2	1	1	1	1	30	160	1	1	N/A	1	1	N/A	N/A	N/A	N/A	N/A	N/A	1	1
PTHi-13769_cleaned	clade_1	23	1	1	1	1	1	1	1	1	1	1	Internal Stop	1	1	1	6	1	4	1	1	4	1	1	1	1	1	1	1	16	1	1	1	1	141	170	1	1	N/A	1	1	N/A	N/A	N/A	N/A	N/A	N/A	1	Internal Stop
PTHi-13818_cleaned	clade_1	23	1	1	1	1	1	1	1	1	1	1	1	1	1	1	50	1	1	1	1	4	1	1	1	1	1	1	1	Internal Stop	1	1	1	1	30	72	1	1	N/A	1	1	N/A	N/A	N/A	N/A	N/A	N/A	1	1
PTHi-13891_cleaned	clade_1	23	1	1	1	1	1	1	N/A	1	1	1	N/A	N/A	1	1	4	1	1	1	1	4	1	1	1	1	1	1	1	2	1	1	1	1	Internal Stop	66	1	1	N/A	1	1	N/A	N/A	N/A	N/A	N/A	N/A	1	1
PTHi-13895_cleaned	clade_1	1511	1	1	1	1	1	1	1	1	1	6	N/A	1	1	1	11	1	1	1	2	2	2	1	4	1	1	1	1	2	1	1	6	6	40	61	1	1	N/A	1	1	N/A	N/A	N/A	N/A	N/A	N/A	3	10
SP201430797_cleaned	clade_1	2057	1	1	1	1	1	1	1	1	1	1	1	1	1	1	12	1	1	1	2	2	2	1	1	1	1	1	1	1	1	1	1	1	Internal Stop	Internal Stop	1	1	N/A	2	1	N/A	N/A	N/A	N/A	N/A	N/A	1	Internal Stop
SP201753743_cleaned	clade_1	23	1	1	1	1	1	1	1	1	1	1	1	1	1	1	25	1	1	1	7	4	3	1	1	1	1	1	1	Internal Stop	1	1	10	10	35	17 and 58	1	1	N/A	7	1	N/A	N/A	N/A	N/A	N/A	N/A	1	2
SP201858442_cleaned	clade_1	New	4	1	4	1	1	1	1	1	1	1	1	1	1	1	6	1	4	1	1	4	3	1	1	1	1	1	1	3	1	1	3	4	Internal Stop	96	1	1	N/A	1	1	N/A	N/A	N/A	N/A	N/A	N/A	1	2
SP201859777_cleaned	clade_1	23	1	1	1	1	1	1	1	1	1	1	1	1	1	1	8	1	1	1	1	4	1	1	1	1	1	1	1	3	1	1	1	1	50	21	1	1	N/A	1	1	N/A	N/A	N/A	N/A	N/A	N/A	1	1
SP201906450_cleaned	clade_1	2057	1	1	1	1	1	1	1	1	1	1	1	1	1	1	12	1	1	1	2	2	2	1	1	1	1	1	1	1	1	1	1	1	Internal Stop	134	1	1	N/A	2	1	N/A	N/A	N/A	N/A	N/A	N/A	1	2
SP201910403_cleaned	clade_1	23	1	1	1	1	1	1	1	1	1	1	8	1	1	1	4	1	1	1	1	4	14	1	1	1	1	1	1	4	1	1	1	1	Internal Stop	Internal Stop	1	1	N/A	1	1	N/A	N/A	N/A	N/A	N/A	N/A	1	1
SP201915464_cleaned	subclade_1.1	56	1	1	1	1	1	1	8	15	1	1	1	1	1	3	8	1	4	1	2	2	2	1	1	1	1	1	1	2	1	1	1	1	20	Internal Stop	1	4	N/A	1	1	N/A	N/A	N/A	N/A	N/A	N/A	1	43
SP201921067_cleaned	clade_1	2053	2	2	2	1	1	1	4	1	1	1	9	1	1	1	8	2	32	1	1	4	3	1	1	1	1	1	1	4	1	1	4	5	136	41 and 175	1	1	N/A	1	1	N/A	N/A	N/A	N/A	N/A	N/A	1	9
SRR9327599_cleaned	clade_1	N/A	1	1	5	1	1	1	7	1	1	1	3	1	1	1	2	1	5	1	1	4	18	1	Internal Stop	Internal Stop	1	1	1	18	1	1	1	1	1	161 and 162	1	1	N/A	13	1	N/A	N/A	N/A	N/A	N/A	N/A	1	Internal Stop
SRR9327600_cleaned	subclade_1.1	576	1	1	1	1	1	1	1	1	1	1	1	1	1	3	24	1	1	1	2	3	2	1	1	1	1	1	1	1	1	1	1	1	29	21 and 38	1	3	N/A	1	4	N/A	N/A	N/A	N/A	N/A	N/A	1	Internal Stop
SRR9327601_cleaned	subclade_1.1	576	1	1	1	1	1	1	1	1	1	1	Internal Stop	1	1	3	10	1	1	1	2	3	2	1	1	1	1	1	1	1	1	1	1	1	Internal Stop	2	1	3	N/A	1	4	N/A	N/A	N/A	N/A	N/A	N/A	1	2
SRR9327602_cleaned	subclade_1.1	576	1	1	1	1	1	1	1	1	1	1	1	1	1	3	4	1	1	1	2	3	2	1	1	1	1	1	1	2	1	1	1	1	27	38 and 50	1	3	N/A	1	1	N/A	N/A	N/A	N/A	N/A	N/A	1	27
SRR9327603_cleaned	subclade_1.1	56	1	9	1	1	1	1	8	1	1	1	1	1	1	3	4	1	4	1	2	2	2	1	1	1	1	1	1	4	1	1	1	1	12	166	1	4	N/A	1	1	N/A	N/A	N/A	N/A	N/A	N/A	1	77
SRR9327604_cleaned	subclade_1.1	576	1	1	1	1	1	1	1	1	1	1	1	1	1	3	10	1	1	1	2	3	2	1	1	1	1	1	1	1	1	1	1	1	8	33 and 91	1	3	N/A	1	4	N/A	N/A	N/A	N/A	N/A	N/A	1	2
SRR9327605_cleaned	subclade_1.1	56	1	9	1	1	1	1	8	1	1	1	2	1	1	3	10	1	4	1	2	2	2	1	1	1	1	1	1	3	1	1	1	1	12	21	1	4	N/A	1	1	N/A	N/A	N/A	N/A	N/A	N/A	1	2
SRR9327606_cleaned	clade_1	23	2	2	2	1	1	1	4	1	2	1	3	1	1	1	6	12	1	1	1	4	3	3	1	1	1	1	1	10	1	1	1	2	87	116	1	1	N/A	1	1	N/A	N/A	N/A	N/A	N/A	N/A	1	Internal Stop
SRR9327607_cleaned	clade_1	23	2	2	2	1	1	1	4	1	2	1	N/A	1	1	1	6	2	1	1	1	4	3	3	1	1	1	1	1	2	1	1	1	2	85	82	1	1	N/A	1	1	N/A	N/A	N/A	N/A	N/A	N/A	1	Internal Stop
SRR9327608_cleaned	clade_1	557	1	1	5	1	1	1	7	19	1	1	3	1	1	1	8	1	5	1	1	4	3	1	1	1	1	1	1	1	1	1	1	1	65	93	1	1	N/A	1	1	N/A	N/A	N/A	N/A	N/A	N/A	1	40
SRR9327609_cleaned	subclade_1.1	576	1	1	1	1	1	1	1	1	1	1	1	1	1	3	10	1	1	1	2	3	2	1	1	1	1	1	1	1	1	1	1	1	12	4 and 57	1	3	N/A	1	4	N/A	N/A	N/A	N/A	N/A	N/A	1	39
SRR9327610_cleaned	subclade_1.1	56	1	9	1	1	1	1	8	1	1	1	4	1	1	3	4	1	4	1	2	2	2	1	1	1	1	1	1	4	1	1	1	1	24	11 and 12	1	4	N/A	1	1	N/A	N/A	N/A	N/A	N/A	N/A	1	Internal Stop
SRR9327611_cleaned	subclade_1.1	576	1	1	1	1	1	1	1	1	1	1	1	1	1	3	10	1	1	1	2	3	2	1	1	1	1	1	1	1	1	1	1	1	8	15 and 33	1	3	N/A	1	4	N/A	N/A	N/A	N/A	N/A	N/A	1	2
SRR9327612_cleaned	clade_1	23	2	2	2	1	1	1	4	1	2	1	1	1	1	1	6	2	1	1	1	4	3	3	1	1	1	1	1	4	1	1	1	2	62	86 and 87	1	1	N/A	1	1	N/A	N/A	N/A	N/A	N/A	N/A	1	3
SRR9327613_cleaned	clade_1	529	1	8	7	1	12	1	1	1	1	10	Internal Stop	3	1	1	52	1	1	1	2	2	2	1	6	1	1	1	1	2	1	1	8	8	124	147	5	1	N/A	5	1	N/A	N/A	N/A	N/A	N/A	N/A	1	33
SRR9327614_cleaned	clade_1	56	1	1	1	1	1	1	3	1	1	1	1	1	1	1	12	1	1	1	2	2	2	2	1	1	1	1	1	4	1	1	1	1	145	3 and 152	1	1	N/A	2	1	N/A	N/A	N/A	N/A	N/A	N/A	1	2
SRR9327615_cleaned	subclade_1.1	56	1	1	1	1	1	1	8	1	1	1	Internal Stop	1	1	3	4	1	4	1	2	2	2	1	1	1	1	1	1	2	1	1	1	1	Internal Stop	2 and 186	1	4	N/A	1	1	N/A	N/A	N/A	N/A	N/A	N/A	1	Internal Stop
SRR9327616_cleaned	subclade_1.1	576	1	1	1	1	1	1	1	1	1	1	2	1	1	3	24	1	1	1	2	3	2	1	1	1	1	1	1	1	1	1	1	1	24	2	1	3	N/A	1	4	N/A	N/A	N/A	N/A	N/A	N/A	1	2
SRR9327617_cleaned	subclade_1.1	56	1	9	1	1	1	1	8	1	1	1	3	1	1	3	4	1	4	1	2	2	2	1	1	1	1	1	1	1	1	1	1	1	4	1 and 57	1	4	N/A	1	1	N/A	N/A	N/A	N/A	N/A	N/A	1	2
SRR9327618_cleaned	clade_1	23	2	2	2	1	1	1	4	2	2	1	N/A	1	1	1	5	2	1	1	1	4	3	3	2	1	1	1	1	2	1	1	1	2	52	81	1	1	N/A	1	1	N/A	N/A	N/A	N/A	N/A	N/A	1	3
SRR9327619_cleaned	subclade_1.1	56	1	1	1	1	1	1	1	1	1	1	4	1	1	3	4	1	4	1	2	3	2	1	1	5	1	1	1	2	7	2	1	1	24	2 and 47	1	1	N/A	1	1	N/A	N/A	N/A	N/A	N/A	N/A	1	2
SRR9327621_cleaned	subclade_1.1	576	1	1	1	1	1	1	1	1	1	1	1	1	1	3	10	1	1	1	2	3	2	1	1	1	1	1	1	1	1	1	1	1	17	44 and 108	1	3	N/A	1	4	N/A	N/A	N/A	N/A	N/A	N/A	1	2
SRR9327622_cleaned	clade_1	56	1	1	1	1	1	1	3	1	1	1	1	1	1	1	12	1	1	1	2	2	2	2	1	1	1	1	1	4	1	1	1	1	83	91	1	1	N/A	2	1	N/A	N/A	N/A	N/A	N/A	N/A	1	2
SRR9327623_cleaned	clade_1	56	1	1	1	1	1	1	3	1	1	1	8	1	1	1	12	1	1	1	2	2	2	2	1	1	1	1	1	2	1	1	1	1	73	37 and 47	1	1	N/A	2	1	N/A	N/A	N/A	N/A	N/A	N/A	1	2
SRR9327624_cleaned	subclade_1.1	576	1	1	1	1	1	1	1	1	1	1	1	1	1	3	10	1	1	1	2	3	2	1	1	1	1	1	1	1	1	1	1	1	8	32	1	3	N/A	1	4	N/A	N/A	N/A	N/A	N/A	N/A	1	2
SRR9327625_cleaned	clade_1	23	2	2	2	1	1	1	4	1	2	1	1	1	1	1	6	2	25	1	1	4	3	3	1	1	1	1	1	10	1	1	1	2	118	87 and 96	1	1	N/A	1	1	N/A	N/A	N/A	N/A	N/A	N/A	1	3
SRR9327626_cleaned	clade_1	23	2	2	2	1	1	1	4	1	2	1	N/A	1	1	1	6	2	1	1	1	4	3	3	1	1	1	1	1	3	1	1	1	2	67	92 and 95	1	1	N/A	1	1	N/A	N/A	N/A	N/A	N/A	N/A	1	3
SRR9327627_cleaned	clade_1	23	2	2	2	1	1	1	4	1	2	1	1	1	1	1	6	2	1	1	1	4	3	3	1	1	1	1	1	3	1	1	1	2	85	69 and 116	1	1	N/A	1	1	N/A	N/A	N/A	N/A	N/A	N/A	1	3
SRR9327628_cleaned	clade_1	23	2	2	2	1	1	1	4	1	2	1	29	1	1	1	6	2	1	1	1	4	3	3	1	1	1	1	1	10	1	1	1	2	67	86	1	1	N/A	1	1	N/A	N/A	N/A	N/A	N/A	N/A	1	3
UK399621_cleaned	clade_1	1511	1	1	1	1	1	1	1	1	1	6	N/A	1	1	1	11	1	1	1	2	2	2	1	4	1	1	1	1	Internal Stop	1	1	6	6	Internal Stop	Internal Stop	1	1	N/A	1	1	N/A	N/A	N/A	N/A	N/A	N/A	3	10
UK399623_cleaned	clade_1	23	2	2	2	1	1	1	4	1	2	1	Internal Stop	1	1	1	6	2	25	1	1	4	3	3	1	1	1	1	1	3	1	1	1	2	Internal Stop	Internal Stop	1	1	N/A	1	1	N/A	N/A	N/A	N/A	N/A	N/A	1	3
UK399625_cleaned	clade_1	2161	1	1	1	1	1	1	21	22	1	6	Internal Stop	1	1	1	58	1	1	1	2	2	2	1	12	1	1	1	1	1	1	1	1	1	143	Internal Stop	1	1	N/A	1	1	N/A	N/A	N/A	N/A	N/A	N/A	3	10
UK399626_cleaned	clade_1	56	1	1	1	4	11	6	17	21	1	1	Internal Stop	1	1	1	37	1	1	8	2	2	2	1	1	1	1	1	1	Internal Stop	1	1	1	1	Internal Stop	Internal Stop	1	1	N/A	2	1	N/A	N/A	N/A	N/A	N/A	N/A	4	45
UK399627_cleaned	clade_1	2162	1	1	5	1	1	1	7	1	1	1	Internal Stop	1	1	1	8	1	5	1	1	4	3	1	1	1	1	1	1	Internal Stop	1	1	1	1	Internal Stop	Internal Stop	1	1	N/A	1	1	N/A	N/A	N/A	N/A	N/A	N/A	1	12
UK399628_cleaned	clade_1	23	1	1	1	1	1	1	1	1	1	1	1	1	1	1	6	1	4	1	1	4	1	1	1	1	1	1	1	1	1	1	1	1	Internal Stop	Internal Stop	1	1	N/A	1	1	N/A	N/A	N/A	N/A	N/A	N/A	1	1
UK676343_cleaned	clade_1	23	1	1	1	1	1	1	1	1	1	1	Internal Stop	1	1	1	22	1	9	1	1	4	1	1	1	1	1	1	1	13	1	1	1	1	Internal Stop	Internal Stop	1	1	N/A	1	1	N/A	N/A	N/A	N/A	N/A	N/A	1	1
UK676345_cleaned	clade_1	1511	1	1	1	1	1	1	1	1	1	6	Internal Stop	1	1	1	11	1	1	1	2	2	2	1	4	1	1	1	1	Internal Stop	1	1	6	6	Internal Stop	Internal Stop	1	1	N/A	1	1	N/A	N/A	N/A	N/A	N/A	N/A	3	10
UK676347_cleaned	clade_1	1511	1	1	1	1	1	1	1	1	1	6	Internal Stop	1	1	1	11	1	1	1	2	2	2	1	4	1	1	1	1	Internal Stop	1	1	6	6	Internal Stop	Internal Stop	1	1	N/A	1	1	N/A	N/A	N/A	N/A	N/A	N/A	3	10
UK676349_cleaned	clade_1	1511	1	1	1	1	1	1	1	1	1	6	Internal Stop	1	1	1	11	1	1	1	2	2	2	1	4	1	1	1	1	Internal Stop	1	1	6	6	Internal Stop	Internal Stop	1	1	N/A	1	1	N/A	N/A	N/A	N/A	N/A	N/A	3	70
UK676351_cleaned	clade_1	23	1	1	1	1	1	1	1	1	1	1	Internal Stop	1	1	1	6	1	4	1	1	4	1	1	1	1	1	1	1	Internal Stop	1	1	1	1	Internal Stop	39	1	1	N/A	1	1	N/A	N/A	N/A	N/A	N/A	N/A	1	78
UK676353_cleaned	clade_1	23	2	2	2	1	1	1	N/A	1	1	1	9	1	1	1	2	2	1	1	4	4	3	1	1	1	1	1	1	Internal Stop	1	1	4	5	63	Internal Stop	1	1	N/A	1	1	N/A	N/A	N/A	N/A	N/A	N/A	1	3
UK676355_cleaned	clade_1	1458	1	1	1	1	1	1	1	1	1	1	Internal Stop	1	1	1	10	1	1	1	1	4	1	1	1	1	1	1	1	3	1	1	1	1	Internal Stop	5	1	1	N/A	1	1	N/A	N/A	N/A	N/A	N/A	N/A	1	1
UK676357_cleaned	clade_1	1511	1	1	1	1	1	1	1	1	1	6	Internal Stop	1	1	1	11	1	1	1	2	2	2	1	4	1	1	1	1	Internal Stop	1	1	6	6	Internal Stop	Internal Stop	1	1	N/A	1	1	N/A	N/A	N/A	N/A	N/A	N/A	3	10
UK676359_cleaned	clade_1	1511	1	1	1	1	1	1	1	1	1	6	Internal Stop	1	1	1	11	1	1	1	2	2	2	1	4	1	1	1	1	Internal Stop	1	1	6	6	Internal Stop	Internal Stop	1	1	N/A	1	1	N/A	N/A	N/A	N/A	N/A	N/A	3	10
M10617_WHA3851A6_cleaned	clade_4	62	3	3	3	2	2	2	5	3	3	7	5	2	3	4	7	3	3	3	3	5	Internal Stop	4	3	2	2	2	2	5	2	3	2	3	92	89	2	2	N/A	3	2	N/A	N/A	N/A	N/A	N/A	N/A	2	4
M12312_HUY4687A152_cleaned	clade_4	62	3	3	3	2	2	2	5	3	3	7	5	2	3	4	7	3	3	3	3	5	Internal Stop	4	3	2	2	2	2	5	2	3	2	3	Internal Stop	110	2	2	N/A	3	2	N/A	N/A	N/A	N/A	N/A	N/A	2	4
M13387_HUY4687A155_cleaned	clade_4	62	3	3	3	2	2	2	5	3	3	7	5	2	3	4	7	3	3	3	3	5	Internal Stop	4	3	2	2	2	2	5	2	3	2	3	Internal Stop	54	2	2	N/A	3	2	N/A	N/A	N/A	N/A	N/A	N/A	2	4
M13527_HUY4687A157_cleaned	clade_4	62	3	3	3	2	2	2	5	3	3	7	5	2	3	4	7	3	3	3	3	5	Internal Stop	4	3	2	2	2	2	17	2	3	2	3	121	85	2	2	N/A	3	2	N/A	N/A	N/A	N/A	N/A	N/A	2	4
M15301_HUY4067A126_cleaned	clade_4	62	3	3	3	2	2	2	5	3	3	7	5	2	3	4	7	3	13	3	3	5	Internal Stop	4	3	2	2	2	2	5	2	3	2	3	Internal Stop	85	2	2	N/A	3	2	N/A	N/A	N/A	N/A	N/A	N/A	2	4
M16415_HUY4687A161_cleaned	clade_4	62	3	3	3	2	2	2	5	3	3	7	5	2	3	4	7	15	3	3	3	5	Internal Stop	4	3	2	2	2	2	5	2	3	2	3	Internal Stop	85	2	2	N/A	3	2	N/A	N/A	N/A	N/A	N/A	N/A	2	4
M17915_HUY4687A163_cleaned	clade_4	62	3	3	3	2	2	2	5	3	3	7	5	2	3	4	7	3	3	3	3	5	Internal Stop	4	3	2	2	2	2	17	2	3	2	3	80	136	2	2	N/A	3	2	N/A	N/A	N/A	N/A	N/A	N/A	2	4
M21384_v1_PacBio	clade_4	62	3	3	3	2	2	2	5	3	3	7	5	2	3	4	7	3	3	3	3	5	Internal Stop	7	3	2	2	2	2	5	2	3	2	3	112 and 113	124	2	2	N/A	3	2	N/A	N/A	N/A	N/A	N/A	N/A	2	4
M23105_HUY4067A34_cleaned	clade_4	62	3	3	3	2	2	2	5	3	3	7	5	2	3	4	7	3	3	3	3	5	Internal Stop	4	3	2	2	2	2	5	2	3	2	3	Internal Stop	9	2	2	N/A	3	2	N/A	N/A	N/A	N/A	N/A	N/A	2	4
M23832_HUY4067A36_cleaned	clade_4	62	3	3	3	2	2	2	5	3	3	7	5	2	3	4	7	3	3	3	3	5	Internal Stop	4	3	2	2	2	2	5	2	3	2	3	Internal Stop	102	2	2	N/A	3	2	N/A	N/A	N/A	N/A	N/A	N/A	2	4
M24568_WHA3851A16_cleaned	clade_4	62	3	3	3	2	2	2	5	3	3	7	5	2	3	4	7	3	14	3	3	5	Internal Stop	4	3	2	2	2	2	5	2	3	2	3	Internal Stop	85	2	2	N/A	3	2	N/A	N/A	N/A	N/A	N/A	N/A	2	4
M24931_WHA3851A18_cleaned	clade_4	62	3	11	3	2	2	2	5	3	3	7	5	2	3	4	62	3	3	3	3	5	Internal Stop	7	3	2	2	2	2	5	2	3	2	3	Internal Stop	85	2	2	N/A	3	2	N/A	N/A	N/A	N/A	N/A	N/A	2	4
M27292_S15_cleaned	clade_4	62	3	3	3	2	2	2	5	3	3	7	5	2	3	4	7	3	14	3	3	5	Internal Stop	4	3	2	2	2	2	17	2	3	2	3	Internal Stop	55	2	2	N/A	3	2	N/A	N/A	N/A	N/A	N/A	N/A	2	4
M27668_HUY4687A142_cleaned	clade_4	62	3	3	3	2	2	2	5	9	3	7	5	2	3	4	7	3	3	3	3	5	Internal Stop	4	3	2	2	2	2	5	2	3	2	3	34	85	2	2	N/A	3	2	N/A	N/A	N/A	N/A	N/A	N/A	2	29
M27797_HUY4067A48_cleaned	clade_4	62	3	3	3	2	2	2	5	3	3	7	5	2	3	4	7	3	3	3	3	5	Internal Stop	7	3	2	2	2	2	5	2	3	2	3	Internal Stop	85	2	2	N/A	3	2	N/A	N/A	N/A	N/A	N/A	N/A	2	4
M27863_S14_cleaned	clade_4	62	3	3	3	2	2	2	5	3	3	7	5	2	3	4	7	3	3	3	3	5	Internal Stop	4	3	2	2	2	2	5	2	3	2	3	109	54	2	2	N/A	3	2	N/A	N/A	N/A	N/A	N/A	N/A	2	4
M27962_S2_cleaned	clade_4	62	3	3	3	2	2	2	5	3	3	7	5	2	3	4	7	3	3	3	3	5	Internal Stop	4	3	2	2	2	2	5	2	3	2	3	Internal Stop	74	2	2	N/A	3	2	N/A	N/A	N/A	N/A	N/A	N/A	2	4
M28017_HUY4687A143_cleaned	clade_4	62	3	3	3	2	2	2	5	3	3	7	5	2	3	4	7	3	3	3	3	5	Internal Stop	4	3	2	2	2	2	5	2	3	2	3	Internal Stop	113	2	2	N/A	3	2	N/A	N/A	N/A	N/A	N/A	N/A	2	4
M28589_S4_cleaned	clade_4	62	3	3	3	2	2	2	5	3	3	7	5	2	3	4	7	3	3	3	3	5	Internal Stop	4	3	2	2	2	2	5	2	3	2	3	71	113	2	2	N/A	3	2	N/A	N/A	N/A	N/A	N/A	N/A	2	4
M28742_S40_cleaned	clade_4	62	3	3	3	2	2	2	5	3	3	7	5	2	3	4	7	3	3	3	3	5	Internal Stop	4	3	2	2	2	2	12	2	3	2	3	Internal Stop	54	2	2	N/A	3	2	N/A	N/A	N/A	N/A	N/A	N/A	2	4
M28898_HUY4067A66_cleaned	clade_4	62	3	3	3	2	2	2	5	3	3	7	5	2	3	4	7	3	3	3	3	5	Internal Stop	4	3	2	2	2	2	5	2	3	2	3	Internal Stop	85	2	2	N/A	3	2	N/A	N/A	N/A	N/A	N/A	N/A	2	4
M29365_S14_cleaned	clade_4	62	3	3	3	2	2	2	5	3	3	7	5	2	3	4	7	3	3	3	3	5	Internal Stop	4	3	2	2	2	2	5	2	3	2	3	Internal Stop	85	2	2	N/A	3	2	N/A	N/A	N/A	N/A	N/A	N/A	2	4
M36546_HUY4067A101_cleaned	clade_4	62	3	3	3	2	2	2	5	3	3	7	5	2	3	4	7	3	3	3	3	5	Internal Stop	4	3	2	2	2	2	5	2	3	2	3	75	55	2	2	N/A	3	2	N/A	N/A	N/A	N/A	N/A	N/A	2	4
M36705_HUY4687A182_cleaned	clade_4	62	3	3	3	2	2	2	5	3	3	7	5	2	3	4	7	3	3	3	3	5	Internal Stop	7	3	2	2	2	2	5	2	3	2	3	Internal Stop	153	2	2	N/A	3	2	N/A	N/A	N/A	N/A	N/A	N/A	2	4
M37997_S17_cleaned	clade_4	62	3	3	3	2	2	2	5	24	3	7	5	2	3	4	7	3	3	3	3	5	Internal Stop	4	3	2	2	2	2	5	2	3	2	3	80	136	2	2	N/A	3	2	N/A	N/A	N/A	N/A	N/A	N/A	2	4
M38697_S11_cleaned	clade_4	62	3	3	3	2	2	2	5	3	3	7	5	2	3	4	7	3	3	3	3	5	Internal Stop	4	3	2	2	2	2	5	2	3	2	3	74	54	2	2	N/A	3	2	N/A	N/A	N/A	N/A	N/A	N/A	2	4
M39023_S28_cleaned	clade_4	62	3	3	3	2	2	2	5	3	3	7	32	2	3	4	7	3	3	3	11	5	Internal Stop	4	3	2	2	2	2	14	2	3	2	3	Internal Stop	167	2	2	N/A	3	2	N/A	N/A	N/A	N/A	N/A	N/A	2	4
M39228_S35_cleaned	clade_4	62	3	3	3	2	2	2	5	3	3	7	5	2	3	4	7	3	3	3	3	5	Internal Stop	4	3	2	2	2	2	5	2	3	2	3	18	74	2	2	N/A	3	2	N/A	N/A	N/A	N/A	N/A	N/A	2	4
M39244_VF001F02_cleaned	clade_4	62	3	3	3	2	2	2	5	3	3	7	5	2	3	4	7	3	3	3	3	5	Internal Stop	7	3	2	2	2	2	5	2	3	2	3	Internal Stop	9	2	2	N/A	3	2	N/A	N/A	N/A	N/A	N/A	N/A	2	4
M39546_HC075C03_cleaned	clade_4	62	3	3	3	2	2	2	5	9	3	7	Internal Stop	2	3	4	7	3	3	3	3	5	Internal Stop	4	3	2	2	2	2	5	2	3	2	3	33	55	2	2	N/A	N/A	2	N/A	N/A	N/A	N/A	N/A	N/A	2	29
M39587_CP008C03_cleaned	clade_4	62	3	3	3	2	13	2	5	3	3	7	5	2	3	4	7	3	3	3	3	5	Internal Stop	7	3	2	2	2	2	5	2	3	2	3	34	89	2	2	N/A	3	2	N/A	N/A	N/A	N/A	N/A	N/A	2	4
M40289_HC096D03_cleaned	clade_4	62	3	3	3	2	2	2	5	3	3	7	5	2	3	4	7	3	3	3	3	5	Internal Stop	4	3	2	2	2	2	5	2	3	2	3	37	55	2	2	N/A	3	2	N/A	N/A	N/A	N/A	N/A	N/A	2	4
M41012_S35_cleaned	clade_4	62	3	3	3	2	2	2	5	9	3	7	5	2	3	4	7	3	3	3	3	5	Internal Stop	4	3	2	2	2	2	5	2	3	2	3	59	113	2	2	N/A	3	2	N/A	N/A	N/A	N/A	N/A	N/A	2	29
M41149_S19_cleaned	clade_4	62	3	3	3	2	2	2	5	9	3	7	5	2	3	4	7	3	14	3	3	5	Internal Stop	4	3	2	2	2	2	5	2	3	2	3	Internal Stop	136	2	2	N/A	3	2	N/A	N/A	N/A	N/A	N/A	N/A	2	29
M41378_S28_cleaned	clade_4	62	3	3	3	2	2	2	5	3	3	7	5	2	3	4	7	3	3	3	3	5	Internal Stop	4	3	2	2	2	2	5	2	3	2	3	147	179	2	2	N/A	3	2	N/A	N/A	N/A	N/A	N/A	N/A	2	4
M41482_S22_cleaned	clade_4	62	3	3	3	2	2	2	5	3	3	7	5	2	3	4	7	3	3	3	3	5	Internal Stop	4	3	2	2	2	2	19	2	3	2	3	Internal Stop	85	2	2	N/A	3	2	N/A	N/A	N/A	N/A	N/A	N/A	2	4
M41516_S7_cleaned	clade_4	62	3	3	3	2	2	2	5	3	3	2	5	2	3	4	7	3	3	3	3	5	Internal Stop	4	3	2	2	2	2	5	2	3	2	3	Internal Stop	85	2	2	N/A	3	2	N/A	N/A	N/A	N/A	N/A	N/A	2	4
M41688_S36_cleaned	clade_4	62	3	3	3	2	2	2	5	3	3	7	5	2	3	4	7	3	3	3	3	5	Internal Stop	7	3	2	2	2	2	5	2	3	2	3	Internal Stop	89	2	2	N/A	3	2	N/A	N/A	N/A	N/A	N/A	N/A	2	4
M41689_S31_cleaned	clade_4	62	3	3	3	2	2	2	5	3	3	7	5	2	3	4	7	3	3	3	3	5	Internal Stop	7	3	2	2	2	2	5	2	3	2	3	59	55	2	2	N/A	3	2	N/A	N/A	N/A	N/A	N/A	N/A	2	4
M41858_HC104B04_S26_cleaned	clade_4	62	3	3	3	2	2	2	5	3	3	7	5	2	3	4	34	3	3	3	3	5	Internal Stop	7	3	2	2	2	2	5	2	3	2	3	Internal Stop	85	2	2	N/A	3	2	N/A	N/A	N/A	N/A	N/A	N/A	2	4
M42392_S25_cleaned	clade_4	62	3	3	3	2	2	2	5	3	3	7	5	2	3	4	34	3	3	3	3	5	Internal Stop	7	3	2	2	2	2	5	2	3	2	3	Internal Stop	85	2	2	N/A	3	2	N/A	N/A	N/A	N/A	N/A	N/A	2	4
M43633_S5_cleaned	clade_4	62	3	3	3	2	2	2	5	3	3	5	5	2	3	4	7	3	3	3	3	5	Internal Stop	4	3	2	2	2	2	5	2	3	2	3	15	9	2	2	N/A	3	2	N/A	N/A	N/A	N/A	N/A	N/A	2	4
M43651_HC087E03_cleaned	clade_4	62	3	3	3	2	2	2	5	32	3	7	5	2	3	4	7	3	3	3	3	5	Internal Stop	4	3	2	2	2	2	5	2	3	2	3	106	9	2	2	N/A	3	2	N/A	N/A	N/A	N/A	N/A	N/A	2	4
M46210_S12_cleaned	clade_4	775	3	3	3	2	2	2	5	36	3	7	5	2	3	4	7	3	3	3	3	5	Internal Stop	7	3	2	2	2	2	5	2	3	2	3	133	188	2	2	N/A	3	2	N/A	N/A	N/A	N/A	N/A	N/A	2	4
M50056-FH011B01_S2_cleaned	clade_4	62	3	3	3	2	2	2	5	3	3	7	5	2	3	4	34	3	3	3	3	5	Internal Stop	7	3	2	2	2	2	5	2	3	2	3	Internal Stop	114	2	2	N/A	3	2	N/A	N/A	N/A	N/A	N/A	N/A	2	4
M51417-FH011G02_S15_cleaned	clade_4	62	3	3	3	2	2	2	5	3	3	17	5	2	3	4	7	3	3	3	3	5	Internal Stop	4	3	2	2	2	2	14	2	3	2	3	Internal Stop	89	2	2	N/A	3	2	N/A	N/A	N/A	N/A	N/A	N/A	2	4
SRR9327620_cleaned	clade_4	62	3	3	3	2	2	2	5	18	3	16	5	2	6	4	7	3	3	3	3	11	Internal Stop	9	3	2	2	8	2	14	2	3	2	3	Internal Stop	89	2	2	N/A	3	2	N/A	N/A	N/A	N/A	N/A	N/A	2	4
UK399617_cleaned	clade_4	20	3	3	3	2	2	2	5	23	3	16	5	2	3	4	7	3	18	3	3	5	Internal Stop	4	3	2	9	8	2	17	2	3	2	3	77	59	2	2	N/A	3	2	N/A	N/A	N/A	N/A	N/A	N/A	2	47
2141136_cleaned	clade_2	4	5	6	6	1	4	3	13	7	4	11	24	7	4	7	43	5	7	4	5	12	12	5	5	6	5	5	4	1	5	4	7	7	88	119	4	5	N/A	4	1	N/A	N/A	N/A	N/A	N/A	N/A	5	56
FRLNP29190_cleaned	clade_2	4	5	6	6	1	4	3	13	7	4	11	30	1	4	7	57	5	7	4	5	13	12	5	5	3	12	5	4	4	10	4	7	7	28	128	4	5	N/A	4	1	N/A	N/A	N/A	N/A	N/A	N/A	5	69
FRLNP30464_cleaned	clade_2	4	5	6	6	1	4	3	13	7	4	11	30	1	4	7	55	5	7	4	5	13	12	5	5	3	12	5	4	3	10	4	7	7	130	151	4	5	N/A	11	1	N/A	N/A	N/A	N/A	N/A	N/A	5	69
FRLNP30568_cleaned	clade_2	4	5	4	6	1	4	3	11	7	4	24	N/A	1	4	7	60	5	35	4	5	7	Internal stop	5	5	3	5	5	4	3	5	4	7	7	153	24	4	5	N/A	4	1	N/A	N/A	N/A	N/A	N/A	N/A	7	21
Hi846_ion_torrent_cleaned	clade_2	4	5	4	6	1	4	3	11	6	4	9	10	1	4	6	18	5	6	4	5	7	Internal stop	5	5	3	5	3	4	1	5	4	7	7	Internal Stop	19	4	5	N/A	4	1	N/A	N/A	N/A	N/A	N/A	N/A	5	21
M08881_HUY4687A147_cleaned	clade_2	4	5	6	6	1	7	3	16	7	4	14	16	1	4	7	29	5	12	4	5	7	12	5	5	3	5	5	4	3	5	4	7	7	47	71	4	5	N/A	4	1	N/A	N/A	N/A	N/A	N/A	N/A	5	32
M29162_S15_cleaned	clade_2	4	5	6	6	1	4	3	13	28	4	11	24	1	4	7	46	5	19	4	5	7	12	5	5	3	5	5	4	4	5	4	7	7	127 and 128	Internal Stop	4	5	N/A	4	1	N/A	N/A	N/A	N/A	N/A	N/A	5	21
M40832_S23_cleaned	clade_2	4	5	4	6	1	4	3	11	45	4	24	39	1	4	7	63	5	38	4	5	7	Internal stop	5	5	3	5	5	4	4	5	4	7	7	162	128	4	5	N/A	4	1	N/A	N/A	N/A	N/A	N/A	N/A	7	21
M41716_S15_cleaned	clade_2	4	5	6	6	1	4	3	13	28	4	11	24	1	4	7	53	5	19	4	5	7	12	5	5	3	5	5	4	3	5	4	7	7	125	128	4	5	N/A	4	1	N/A	N/A	N/A	N/A	N/A	N/A	5	21
PTHi-7446_cleaned	clade_2	4	5	6	6	1	4	3	13	7	4	11	N/A	1	4	7	20	5	7	4	5	7	12	5	7	N/A	5	5	4	Internal Stop	5	5	7	7	28	Internal Stop	4	5	N/A	4	1	N/A	N/A	N/A	N/A	N/A	N/A	5	23
UK399620_cleaned	clade_2	4	7	6	6	1	4	3	13	28	6	11	Internal Stop	1	4	7	44	5	19	4	5	7	12	5	5	3	5	5	4	4	5	4	7	7	Internal Stop	Internal Stop	4	5	N/A	4	1	N/A	N/A	N/A	N/A	N/A	N/A	5	21
H4600_cleaned	clade_3	60	6	7	8	2	2	2	14	39	3	12	33	4	5	8	21	8	8	5	10	5	16	4	8	7	6	6	7	14	6	3	9	9	138	54	2	6	N/A	6	2	N/A	N/A	N/A	N/A	N/A	N/A	6	61
M25141_HC079E01_cleaned	clade_3	372	6	10	8	2	2	2	14	25	3	12	21	4	5	8	41	8	8	5	10	5	16	4	8	4	6	6	6	17	6	3	9	9	Internal Stop	9	2	6	N/A	6	2	N/A	N/A	N/A	N/A	N/A	N/A	6	24
UK399619_cleaned	clade_3	60	6	7	8	2	2	2	14	29	3	12	Internal Stop	4	5	8	21	8	8	5	10	5	16	4	8	4	6	6	7	5	6	3	9	9	91	Internal Stop	2	6	N/A	6	2	N/A	N/A	N/A	N/A	N/A	N/A	6	61
M44519_S22_cleaned	clade_4	62	3	3	3	2	2	2	5	3	3	7	5	2	3	4	7	3	3	3	3	5	Internal Stop	4	3	2	2	2	2	14	2	3	2	3	Internal Stop	89	2	2	N/A	3	2	N/A	N/A	N/A	N/A	N/A	N/A	2	4
M24326_HC112C01_S3_cleaned	clade_4	62	3	3	3	2	2	2	5	3	3	2	5	2	3	4	7	3	3	3	3	5	Internal Stop	4	3	2	2	2	2	19	2	3	2	3	Internal Stop	124	2	2	N/A	3	2	N/A	N/A	N/A	N/A	N/A	N/A	2	4
M25519_HC112D01_S4_cleaned	clade_4	62	3	3	3	2	2	2	5	3	3	2	5	2	3	4	7	3	3	3	3	5	Internal Stop	4	3	2	2	2	2	5	2	3	2	3	Internal Stop	124	2	2	N/A	3	2	N/A	N/A	N/A	N/A	N/A	N/A	2	4
M40224_HC096B03_cleaned	clade_1	23	1	1	11	1	1	1	1	1	1	1	22	1	1	1	4	1	1	1	1	4	1	1	1	1	1	1	1	3	1	1	1	1	45	1 and 23	1	1	N/A	1	1	N/A	N/A	N/A	N/A	N/A	N/A	1	1
M38307_S7_cleaned	clade_4	62	3	3	3	2	2	2	5	3	3	7	5	2	3	4	7	3	3	3	3	5	Internal Stop	7	3	2	2	2	2	5	2	3	2	3	Internal Stop	54	2	2	N/A	3	2	N/A	N/A	N/A	N/A	N/A	N/A	2	4
2171102_cleaned	clade_2	4	5	6	6	1	4	3	13	7	4	11	25	1	4	7	46	13	7	4	5	7	12	5	5	3	5	5	4	4	5	4	7	7	97 and 98	128	4	5	N/A	4	1	N/A	N/A	N/A	N/A	N/A	N/A	5	21
M37466_S8_cleaned	clade_4	62	3	3	3	2	2	2	5	3	3	7	5	2	3	4	7	3	3	3	3	5	Internal Stop	4	3	2	2	2	2	5	2	3	2	3	Internal Stop	54	2	2	N/A	3	2	N/A	N/A	N/A	N/A	N/A	N/A	2	4
M26029_HUY4687A177_cleaned	clade_4	62	3	3	3	2	2	2	5	34	3	7	5	2	3	4	7	3	3	3	3	5	Internal Stop	4	3	2	2	2	2	12	2	3	2	3	131	89	2	2	N/A	3	2	N/A	N/A	N/A	N/A	N/A	N/A	2	4
M37517_S3_cleaned	clade_4	62	3	3	3	2	2	2	5	3	3	7	5	2	3	4	7	3	13	3	3	5	Internal Stop	4	3	2	2	2	2	5	2	3	2	3	149	85	2	2	N/A	3	2	N/A	N/A	N/A	N/A	N/A	N/A	2	4
M41014_S30_cleaned	subclade_1.1	56	1	1	1	1	1	1	1	1	1	1	1	1	1	3	8	1	34	1	2	3	2	1	1	1	1	1	1	6	1	2	1	1	81	2	1	1	N/A	1	1	N/A	N/A	N/A	N/A	N/A	N/A	1	2
M25657_HUY4687A176_cleaned	clade_2	1760	5	6	6	6	4	3	13	42	4	14	36	1	4	7	61	5	12	4	5	7	12	5	5	3	5	5	4	21	5	9	7	7	156	181	4	5	N/A	4	1	N/A	N/A	N/A	N/A	N/A	N/A	5	21
M38843_S40_cleaned	clade_4	62	3	11	3	2	2	2	5	3	3	7	5	2	3	4	7	3	3	3	3	5	Internal Stop	7	3	2	2	2	2	5	2	3	2	3	Internal Stop	85	2	2	N/A	3	2	N/A	N/A	N/A	N/A	N/A	N/A	2	4
[truncated: 43 more columns]
